# Supplementary material for: Effect of parental smoking on their children’s urine cotinine level in Korea: A population-based study
Source: PLoS One. 2021 Apr 15;16(4):e0248013. doi: 10.1371/journal.pone.0248013 (PMC8049314; doi:10.1371/journal.pone.0248013)
Supplement: S1 Data — (CSV) [file pone.0248013.s004.csv]

mod_d	ID	ID_Forn	year	region	town_t	apt_t	psu	sex	age	age_month	incm	ho_incm	incm5	ho_incm5	edu	occp	wt_hs	wt_itvex	wt_pft	wt_vt	wt_nn	wt_ntr	wt_tot	wt_pfnt	wt_pfvt	wt_pfvtnt	wt_vtnt	wt_nnnt	kstrata	cfam	genertn	allownc	house	live_t	ainc_unit1	ainc_1	ainc	marri_1	marri_2	fam_rela	tins	npins	id_f	id_m	D_1_1	D_2_1	D_2_wk	DI1_dg	DI1_ag
2019.**.**.			2014	1	1	1		1	17		3	3	4	4	2	7	5591.03	6170.81				6181.73	8961.99						612	4	4	20	3	1	2	500	500	2	88	3	20	1			1	2	88	8	888
2019.**.**.			2014	1	1	2		2	10		4	4	5	5	1		5161.67	6223.83				5759.14	5813.81						601	4	4	20	2	2	1	8500	708	2	88	3	20	1			1	2	88	8	888
2019.**.**.			2014	1	1	2		1	18		3	3	4	4	3	7	4001.12	4416.03				4423.85	6413.49						601	4	4	20	3	2	1	5000	417	2	88	3	20	1			2	2	88	8	888
2019.**.**.			2014	1	1	2		1	14		3	4	4	4	1		5552.71	8008.99				7040.71	6177.03						601	5	4	20	2	2	2	580	580	2	88	3	10	1			3	2	88	8	888
2019.**.**.			2014	1	1	2		2	13		2	3	3	3	1		5552.71	6695.34				6195.44	6254.25						601	3	4	20	2	2	2	350	350	2	88	3	20	1			2	2	88	8	888
2019.**.**.			2014	1	1	1		2	11		4	4	5	5	1		7588.13	9149.6											612	4	4	20	1	1	1	9000	750	2	88	3	20	1			3	2	88	8	888
2019.**.**.			2014	1	1	1		1	14		4	4	5	5	1		7588.13	10944.79											612	4	4	20	1	1	1	9000	750	2	88	3	20	1			3	2	88	8	888
2019.**.**.			2014	1	1	1		2	10		3	4	4	4	1		7588.13	9149.6				8466.46	8546.83						612	3	4	20	1	1	2	450	450	2	88	3	20	1			2	2	88	8	888
2019.**.**.			2014	1	1	2		1	10		3	3	3	4	1		5041.42	7271.52				6392.4	5608.25						601	3	4	20	2	2	2	400	400	2	88	3	20	1			1	2	88	8	888
2019.**.**.			2014	1	1	1		1	12		1	2	1	1	1		10347.45	14924.71				13120.33	11510.86						612	5	4	10	2	4	2	165	165	2	88	3	20	1			3	2	88	8	888
2019.**.**.			2014	1	1	1		2	14		1	2	1	1	1		10347.45	12476.72				11545.17	11654.77						612	5	4	10	2	4	2	165	165	2	88	3	20	1			3	2	88	8	888
2019.**.**.			2014	1	1	1		1	16		1	2	1	1	2	7	10347.45	11420.45				11440.67	16586.15						612	5	4	10	2	4	2	165	165	2	88	3	20	1			3	2	88	8	888
2019.**.**.			2014	1	1	2		1	15		4	4	5	5	2	7	6210.57	6854.59				6866.73	9955.06						601	6	4	20	3	2	1	18000	1500	2	88	3	10	1			2	2	88	8	888
2019.**.**.			2014	1	1	2		1	12		4	4	5	5	1		6210.57	8957.86				7874.87	6908.86						601	3	4	20	2	2	1	12000	1000	2	88	3	20	1			1	2	88	8	888
2019.**.**.			2014	1	1	2		1	14		3	3	4	4	1		5366.21	7739.99				6804.24	5969.56						601	4	4	20	2	2	1	6000	500	2	88	3	20	1			3	2	88	8	888
2019.**.**.			2014	1	1	2		2	15		3	3	4	4	2	7	5366.21	6458.47				6394.93	9584.14						601	4	4	20	2	2	1	6000	500	2	88	3	20	1			2	2	88	8	888
2019.**.**.			2014	1	1	1		1	16		1	1	1	1	2	7	10626.27	12052.36				12073.7	17503.88						612	4	4	20	1	4	1	1500	125	2	88	3	10	1			3	1	3	8	888
2019.**.**.			2014	1	1	2		1	13		4	4	5	5	1		5465.3	7882.92				6929.88	7295.75						601	6	7	20	2	2	1	18000	1500	2	88	3	10	1			1	2	88	8	888
2019.**.**.			2014	1	1	2		2	10		4	4	5	5	1		6081.71	7333.19				6785.67	6850.09						601	4	4	20	1	2	2	650	650	2	88	3	20	1			2	2	88	8	888
2019.**.**.			2014	1	1	2		1	12		4	4	5	4	1		4899.15	7066.33				9318.03	7266.65						601	4	4	20	2	2	1	7000	583	2	88	3	20	1			2	2	88	8	888
2020.**.**.			2017	1	1	1		2	14		1	1	1	1	1		6315.25	5121.89			9080.67	5550.31	7314.05					9522.87	713	5	4	20	1	1	1	1500	125	2	88	3	10	2			2	2	88	8	888
2020.**.**.			2017	1	1	1		2	10		1	1	1	1	1		6315.25	5121.89			9080.67	5550.31	7314.05					9522.87	713	5	4	20	1	1	1	1500	125	2	88	3	10	2			2	2	88	8	888
2020.**.**.			2017	1	1	2		1	13		2	3	2	3	1		5610.21	4193.91				6214.68	8976.37						701	4	4	20	2	2	1	5000	417	2	88	3	20	1			3	2	88	8	888
2020.**.**.			2017	1	1	2		2	9		2	3	2	3	1		5610.21	4614.4			5434.3	4896.76	5139.41					5434.3	701	4	4	20	3	2	2	400	400	2	88	3	10	1			2	1	3	8	888
2020.**.**.			2017	1	1	2		1	7		2	3	3	3	1		5610.21	4782.05			6424.09	4827.75	5555.67					6789.47	701	4	4	20	3	2	2	400	400	2	88	3	10	1			3	1	3	8	888
2020.**.**.			2017	1	1	2		1	12		3	3	4	4	1		5610.21	4193.91			10928.4	4661.01	6732.28					11451.36	701	5	4	20	2	2	1	8000	667	2	88	3	20	1			3	2	88	8	888
2020.**.**.			2017	1	1	2		1	10		3	3	4	4	1		5610.21	4193.91			10928.4	4661.01	6732.28					11451.36	701	5	4	20	2	2	1	8000	667	2	88	3	20	1			2	2	88	8	888
2020.**.**.			2017	1	1	2		2	7		3	3	4	4	1		5610.21	4614.4			5434.3	4896.76	5139.41					5434.3	701	5	4	20	2	2	1	8000	667	2	88	3	20	1			2	2	88	8	888
2020.**.**.			2017	1	1	2		2	18		4	4	5	5	2	7	5691.52	7313.56			9820.57	7530.99	11171.03					10298.81	701	4	4	20	2	2	2	1000	1000	2	88	3	20	1			1	2	88	8	888
2020.**.**.			2017	1	1	2		2	12		4	4	5	5	1		5691.52	4616.03				5002.14	6591.67						701	4	4	20	2	2	2	1000	1000	2	88	3	20	1			1	2	88	8	888
2020.**.**.			2017	1	1	2		2	12		3	4	4	5	1		5691.52	4616.03			9820.57	5002.14	6591.67					10298.81	701	4	4	20	2	2	2	700	700	2	88	3	20	1			1	2	88	8	888
2020.**.**.			2017	1	1	2		2	7		3	3	3	4	1		5691.52	4681.28			5513.06	4967.73	5213.9					5513.06	701	4	4	20	2	2	1	6000	500	2	88	3	20	1			1	2	88	8	888
2020.**.**.			2017	1	1	1		1	9		4	4	5	5	1		4428.18	3774.5			5070.58	3810.58	4385.13					5358.97	713	4	4	20	2	3	1	18000	1500	2	88	3	10	1			2	2	88	8	888
2020.**.**.			2017	1	1	1		2	17		3	4	4	4	2	7	4428.18	5690.18			6367.26	7324.17	10864.26					6677.33	713	5	4	20	2	1	1	8500	708	2	88	3	20	1			3	2	88	8	888
2020.**.**.			2017	1	1	1		1	16		3	4	4	4	2	7	4428.18	6490.48											713	5	4	20	2	1	1	8500	708	2	88	3	20	1			3	2	88	8	888
2020.**.**.			2017	1	1	1		1	13		3	4	4	4	1		4428.18	3310.28			8625.86	4598.71	6642.29					9038.64	713	5	4	20	2	1	1	8500	708	2	88	3	20	1			3	2	88	8	888
2020.**.**.			2017	1	1	2		2	11		4	4	5	5	1		3802.61	3084.05			5467.75	3342.02	6606.02					5734.02	701	3	4	20	2	2	1	10000	833	2	88	3	20	1			2	2	88	8	888
2020.**.**.			2017	1	1	2		1	15		4	4	4	5	1	7	3104.17	4549.85			9070.14								701	3	4	20	2	2	1	8500	708	2	88	3	20	1			2	2	88	8	888
2020.**.**.			2017	1	1	1		1	17		2	3	3	3	2	7	3424.92	5019.98			5003.67	4974.51	7736.15					5243.12	713	4	4	20	2	4	1	5000	417	2	88	3	20	1			3	2	88	8	888
2020.**.**.			2017	1	1	1		2	10		1	2	1	3	1		3805.47	3086.37			6839.83	3344.53	5876.44					7172.91	713	4	4	20	1	1	1	3500	292	2	88	3	20	1			2	2	88	8	888
2020.**.**.			2017	1	1	1		2	7		1	2	1	3	1		3805.47	3130			3686.14	3321.52	4648.15					3686.14	713	4	4	20	1	1	1	3500	292	2	88	3	20	1			2	1	1	8	888
2020.**.**.			2017	1	1	1		2	14		2	3	3	4	1		3805.47	3086.37			6839.83	3344.53	4407.33					7172.91	713	4	4	20	3	1	1	6000	500	2	88	3	20	1			2	2	88	8	888
2020.**.**.			2017	1	1	1		1	10		2	3	3	4	1		3805.47	2844.77			5559.64	3161.61	4566.57					5825.68	713	4	4	20	3	1	1	6000	500	2	88	3	20	1			1	2	88	8	888
2020.**.**.			2017	1	1	2		1	18		3	4	4	4	3	7	4569.52	6697.64				6636.98	10321.55						701	4	4	20	1	2	1	8000	667	2	88	3	20	1			3	2	88	8	888
2020.**.**.			2017	1	1	2		2	13		3	3	3	4	1		7171.32	5816.19			25779.01	6302.69	8305.51					27034.38	701	4	4	20	2	2	1	7000	583	2	88	3	20	1			3	2	88	8	888
2020.**.**.			2017	1	1	2		2	9		4	4	4	5	1		7171.32	5898.41			6946.46	6259.34	6569.51					6946.46	701	4	4	20	2	2	1	9000	750	2	88	3	20	1			3	2	88	8	888
2020.**.**.			2017	1	1	2		1	7		4	4	5	5	1		7171.32	6112.71			8211.66	6171.13	7101.6					8678.71	701	4	4	20	2	2	1	9000	750	2	88	3	20	1			2	2	88	8	888
2020.**.**.			2017	1	1	2		2	18		4	4	4	5	3	7	7171.32	9215.09				12652.05	18767.33						701	4	4	20	3	2	1	9000	750	2	88	3	20	1			3	1	3	8	888
2020.**.**.			2017	1	1	2		1	17		4	4	5	5	2	7	7171.32	10511.15				10415.95	16198.45						701	4	4	20	2	2	1	17700	1475	2	88	3	20	1			2	2	88	8	888
2020.**.**.			2017	1	1	2		2	13		4	4	5	5	1		7171.32	5816.19				6302.69	8305.51						701	4	4	20	2	2	1	17700	1475	2	88	3	20	1			3	1	2	8	888
2020.**.**.			2017	1	1	2		1	14		4	4	5	5	1		4921.02	3678.71			7189.42	4088.42	5905.24					11300.18	701	3	4	20	3	2	1	15000	1250	2	88	3	20	1			2	2	88	8	888
2018.**.**.			2016	1	1	2		1	13		4	4			1		3981.18	4325.75				5617.95	6371.56						701	3	4	20	3	2	1	7000	583	2	88	3	10	1			3	2	88	8	888
2018.**.**.			2016	1	1	2		1	16		4	4			2	7	3981.18	4911.49				4496.09	7655.39						701	4	4	20	3	2	2	750	750	2	88	3	20	1			2	2	88	8	888
2018.**.**.			2016	1	1	2		2	15		4	4			1	7	3981.18	5381.08				4535.17	7063.45						701	4	4	20	3	2	2	750	750	2	88	3	20	1			2	2	88	8	888
2018.**.**.			2016	1	1	2		1	12		4	4			1		3981.18	4325.75											701	3	4	20	3	2	1	10000	833	2	88	3	20	1			2	2	88	8	888
2018.**.**.			2016	1	1	2		1	15		2	3			1	7	3981.18	4911.49				5994.79	10207.18						701	4	4	20	1	2	1	4500	375	2	88	3	20	1			2	1	2	8	888
2018.**.**.			2016	1	1	2		1	13		2	3			1		3981.18	4325.75				4993.74	5663.61						701	4	4	20	1	2	1	4500	375	2	88	3	20	1			3	2	88	8	888
2018.**.**.			2016	1	1	2		2	6	82	4	4			1		4810.14	3302.39				3422.85	4130.14						701	4	4	20	3	2	1	10000	833	2	88	3	20	1			2	1	14	8	888
2018.**.**.			2016	1	1	2		2	13		1	1			1		4810.14	3508.85				3572.73	5426.7						701	4	4	20	1	2	2	135	135	2	88	3	20	1			3	2	88	8	888
2018.**.**.			2016	1	1	2		2	8		1	1			1		4810.14	3302.39				3422.85	4130.14						701	4	4	20	1	2	2	135	135	2	88	3	20	1			1	2	88	8	888
2018.**.**.			2016	1	1	1		2	14		3	3			1		6755.85	9856.39				5017.91	10162.42						713	4	4	20	2	3	1	6000	500	2	88	3	20	1			3	2	88	8	888
2018.**.**.			2016	1	1	1		1	15		4	4			1	7	3899.91	4811.24				4404.31	7499.12						713	3	4	20	2	3	2	700	700	2	88	3	20	1			2	2	88	8	888
2018.**.**.			2016	1	1	1		1	16		2	3			2	7	3899.91	4811.24				4404.31	7499.12						713	4	4	20	1	1	2	400	400	2	88	3	20	1			2	2	88	8	888
2018.**.**.			2016	1	1	1		2	11		2	3			1		3899.91	2844.87				2896.66	4399.8						713	4	4	20	1	1	2	400	400	2	88	3	20	1			1	2	88	8	888
2018.**.**.			2016	1	1	1		1	16		4	4			2	7	3899.91	4811.24				4404.31	9998.82						713	4	4	20	3	4	1	15000	1250	2	88	3	20	1			2	1	3	8	888
2018.**.**.			2016	1	1	2		2	17		3	4			2	7	7432.46	10045.93				8466.7	13186.74						701	4	4	20	2	2	1	7000	583	2	88	3	10	1			2	1	12	8	888
2018.**.**.			2016	1	1	2		2	16		3	4			2	7	7432.46	10045.93				8466.7	13186.74						701	4	4	20	2	2	1	7000	583	2	88	3	10	1			2	2	88	8	888
2018.**.**.			2016	1	1	2		2	13		4	4			1		7432.46	5421.76				5520.46	8385.15						701	4	4	20	2	2	1	12000	1000	2	88	3	20	2			3	2	88	8	888
2018.**.**.			2016	1	1	2		2	11		4	4			1		7432.46	5421.76				5520.46	8385.15						701	4	4	20	2	2	1	12000	1000	2	88	3	20	2			1	2	88	8	888
2018.**.**.			2016	1	1	1		2	7		3	4			1		6946.54	4769.14				4943.1	5964.53						713	4	4	20	1	1	1	7000	583	2	88	3	20	2			1	2	88	8	888
2018.**.**.			2016	1	1	2		1	15		3	3			1	7	4712.42	5813.61				5321.91	9061.49						701	3	4	20	2	2	2	500	500	2	88	3	10	1			1	2	88	8	888
2018.**.**.			2016	1	1	2		2	12		3	4			1		4712.42	3437.57				3500.15	5316.46						701	4	4	20	1	2	1	7000	583	2	88	3	20	1			2	2	88	8	888
2018.**.**.			2016	1	1	2		1	10		3	4			1		4712.42	5120.29				4433.22	5027.91						701	4	4	20	1	2	1	7000	583	2	88	3	20	1			4	2	88	8	888
2018.**.**.			2016	1	1	2		1	15		2	2			1	7	4712.42	5813.61				7095.88	11326.86						701	5	4	20	1	2	1	3500	292	2	88	3	10	1			2	2	88	8	888
2018.**.**.			2016	1	1	2		2	13		1	2			1		4712.42	3437.57				4666.87	6645.57						701	5	4	20	1	2	1	3500	292	2	88	3	10	1			1	2	88	8	888
2018.**.**.			2016	1	1	2		2	9		1	2			1		4712.42	3235.31				3353.32	5057.8						701	5	4	20	1	2	1	3500	292	2	88	3	10	1			2	2	88	8	888
2018.**.**.			2016	1	1	1		1	7		2	2			1		11769.17	10330.58				9732.42	14431.73						713	4	4	20	1	4	2	330	330	2	88	3	20	1			2	2	88	8	888
2018.**.**.			2016	1	1	2		2	13		4	4			1		2788.48	2034.12				2071.15	3145.91						701	3	4	20	2	2	1	7500	625	2	88	3	20	2			3	2	88	8	888
2018.**.**.			2016	1	1	2		2	15		2	3			1	7	2788.48	3769				3176.51	4947.36						701	4	4	20	2	2	2	400	400	2	88	3	20	1			3	2	88	8	888
2018.**.**.			2016	1	1	2		1	17		4	4			2	7	2788.48	3440.09				4198.85	7149.28						701	4	4	20	3	2	1	11500	958	2	88	3	20	1			3	2	88	8	888
2018.**.**.			2016	1	1	2		2	9		3	4			1		2788.48	1914.43				1984.26	2394.28						701	4	4	20	2	2	2	650	650	2	88	3	20	1			2	2	88	8	888
2018.**.**.			2016	1	1	2		1	10		4	4			1		2788.48	3029.83				2623.27	2975.17						701	4	4	20	1	2	1	10000	833	2	88	3	20	1			3	1	7	8	888
2018.**.**.			2016	1	1	2		1	8		4	4			1		2788.48	2190.27				2063.45	2294.84						701	4	4	20	1	2	1	10000	833	2	88	3	20	1			1	2	88	8	888
2018.**.**.			2016	1	1	1		1	11		4	4			1		4001.04	4347.34											713	4	4	20	2	2	1	10000	833	2	88	3	20	1			2	2	88	8	888
2018.**.**.			2016	1	1	1		2	9		4	4			1		4001.04	2746.91											713	4	4	20	2	2	1	10000	833	2	88	3	20	1			2	2	88	8	888
2018.**.**.			2016	1	1	1		2	15		4	4			2	7	4001.04	5407.92				4557.79	7098.69						713	4	4	20	2	2	2	650	650	2	88	3	20	1			3	2	88	8	888
2018.**.**.			2016	1	1	1		1	13		3	4			1		4001.04	4347.34				3763.99	4268.9						713	4	4	20	2	2	2	650	650	2	88	3	20	1			3	2	88	8	888
2018.**.**.			2016	1	1	1		2	15		4	4			1	7	4001.04	5407.92				6077.06	9464.92						713	4	4	20	1	3	2	700	700	2	88	3	20	1			2	2	88	8	888
2018.**.**.			2016	1	1	1		1	12		4	4			1		4001.04	4347.34				5018.65	5691.87						713	4	4	20	1	3	2	700	700	2	88	3	20	1			3	2	88	8	888
2018.**.**.			2016	1	1	2		1	18		4	4			2	7	3664.87	4521.26				4138.87	7047.15						701	4	4	20	2	2	1	17000	1417	2	88	3	20	1			2	2	88	8	888
2018.**.**.			2016	1	1	2		1	12		4	4			1		3664.87	3982.06				5171.6	5213.63						701	4	4	20	3	2	1	9000	750	2	88	3	20	1			2	1	1	8	888
2018.**.**.			2016	1	1	2		2	9		4	4			1		3664.87	2516.11				2607.89	4195.7						701	4	4	20	3	2	1	9000	750	2	88	3	20	1			1	2	88	8	888
2018.**.**.			2016	1	1	2		1	18		4	4			3	7	3279.64	4046.02				4938.42	8408.53						701	4	4	20	3	2	2	600	600	2	88	3	20	1			2	2	88	8	888
2018.**.**.			2016	1	1	2		2	15		3	4			1	7	3279.64	4432.86				4981.34	7758.36						701	4	4	20	3	2	2	600	600	2	88	3	20	1			2	2	88	8	888
2018.**.**.			2016	1	1	2		2	18		4	4			3	7	3279.64	4432.86											701	4	4	20	3	2	2	650	650	2	88	3	20	1			2	2	88	8	888
2018.**.**.			2016	1	1	2		1	14		3	4			1		3279.64	3563.49											701	4	4	20	3	2	2	650	650	2	88	3	20	1			2	2	88	8	888
2018.**.**.			2016	1	1	2		1	7		4	4			1		3279.64	5152.11				4853.79	3598.73						701	4	4	20	2	2	1	14000	1167	2	88	3	20	1			2	2	88	8	888
2018.**.**.			2016	1	1	2		2	8		3	4			1		3279.64	2251.63				2333.76	2816						701	5	7	20	3	2	1	8300	692	2	88	5	10	1			2	2	88	8	888
2018.**.**.			2016	1	1	2		2	6	82	3	4			1		3279.64	2251.63				2333.76	2816						701	5	7	20	3	2	1	8300	692	2	88	5	10	1			1	2	88	8	888
2018.**.**.			2016	1	1	2		1	6	73	4	4			1		2967.29	2330.72				2195.76	2441.99						701	4	4	20	3	2	1	18000	1500	2	88	3	20	1			2	2	88	8	888
2018.**.**.			2016	1	1	2		2	9		4	4			1		4065.71	2791.31				2893.13	4654.6						701	4	4	20	2	2	2	1000	1000	2	88	3	20	1			1	2	88	8	888
2018.**.**.			2016	1	1	2		1	6	80	4	4			1		4065.71	3193.49				3008.58	3345.96						701	4	4	20	2	2	1	8000	667	2	88	3	20	1			2	2	88	8	888
2018.**.**.			2016	1	1	2		2	13		3	4			1		7679.5	5601.97				5703.95	8663.86						701	4	4	20	1	2	1	7500	625	2	88	3	10	1			3	1	3	8	888
2018.**.**.			2016	1	1	2		2	9		3	4			1		7679.5	5272.35				5464.67	6593.87						701	4	4	20	1	2	1	7500	625	2	88	3	10	1			1	1	3	8	888
2018.**.**.			2016	1	1	2		2	8		3	3			1		7679.5	5272.35				5464.67	6593.87						701	4	4	20	1	2	2	500	500	2	88	3	10	1			2	2	88	8	888
2018.**.**.			2016	1	1	2		2	7		2	3			1		7679.5	5272.35				5464.67	6593.87						701	4	4	20	1	2	1	5000	417	2	88	3	20	1			2	1	7	8	888
2018.**.**.			2016	1	1	1		2	11		2	3			1		4631.41	3378.48				3439.98	5225.07						713	5	4	20	1	1	1	5830	486	2	88	3	20	1			1	2	88	8	888
2018.**.**.			2016	1	1	1		2	8		2	3			1		4631.41	3179.69				3295.68	3976.68						713	5	4	20	1	1	1	5830	486	2	88	3	20	1			1	2	88	8	888
2018.**.**.			2016	1	1	1		2	10		3	4			1		4631.41	3378.48				3439.98	5225.07						713	5	4	20	3	1	1	8000	667	2	88	3	20	1			3	1	5	8	888
2018.**.**.			2016	1	1	1		2	7		3	4			1		4631.41	3179.69				3295.68	3976.68						713	5	4	20	3	1	1	8000	667	2	88	3	20	1			2	2	88	8	888
2018.**.**.			2016	1	1	1		2	12		4	4			1		4940.43	3603.9				3669.5	5573.69						713	3	4	20	2	3	1	7000	583	2	88	3	20	1			2	2	88	8	888
2018.**.**.			2016	1	1	2		1	6	82	4	4			1		7495.98	5887.87				5546.95	6168.97						701	4	4	20	1	2	1	8100	675	2	88	3	20	1			1	2	88	8	888
2018.**.**.			2016	1	1	1		2	15		3	3			1	7	5175.85	6995.83				5896.08	9183.05						713	4	4	20	1	1	1	6000	500	2	88	3	20	1			2	2	88	8	888
2018.**.**.			2016	1	1	1		2	13		3	3			1		5175.85	3775.63				3844.36	5839.29						713	4	4	20	1	1	1	6000	500	2	88	3	20	1			3	2	88	8	888
2018.**.**.			2016	1	1	1		2	14		4	4			1		5175.85	3775.63				3844.36	5839.29						713	4	4	20	3	1	2	750	750	2	88	3	20	1			2	2	88	8	888
2018.**.**.			2016	1	1	1		1	12		4	4			1		5175.85	5623.83				4869.19	5522.36						713	4	4	20	3	1	2	750	750	2	88	3	20	1			2	2	88	8	888
2018.**.**.			2016	1	1	1		1	11		3	3			1		5313.49	5773.38				4998.68	5669.22						713	4	4	20	3	1	1	6210	518	2	88	3	20	1			2	2	88	8	888
2018.**.**.			2016	1	1	1		2	7		3	3			1		5313.49	3647.97				3781.04	4562.34						713	4	4	20	3	1	1	6210	518	2	88	3	20	1			2	2	88	8	888
2018.**.**.			2016	1	1	2		1	10		1	2			1		7019.54	7627.09				6603.65	7489.49						701	3	4	20	2	2	1	3000	250	2	88	3	20	1			2	1	9	8	888
2018.**.**.			2016	1	1	2		1	8		4	4			1		6119.6	4806.76				4528.44	5036.25						701	3	4	20	2	2	1	15000	1250	2	88	3	20	1			1	2	88	8	888
2018.**.**.			2016	1	1	2		1	15		4	4			1	7	6119.6	7549.62											701	4	4	20	3	2	1	11000	917	2	88	3	20	1			1	2	88	8	888
2018.**.**.			2016	1	1	1		2	12		3	3			1		5954.18	4343.4				4422.46	6717.38						713	3	4	20	2	1	1	5000	417	2	88	3	20	1			2	2	88	8	888
2017.**.**.			2015	1	1	1		2	17		3	3			2	7	5588.98	6468.86				6801.26	9195.6						612	5	4	20	1	1	2	500	500	2	88	3	10	1			3	2	88	8	888
2017.**.**.			2015	1	1	1		2	15		3	3			1	7	5588.98	6468.86				6801.26	9195.6						612	5	4	20	1	1	2	500	500	2	88	3	10	1			2	2	88	8	888
2017.**.**.			2015	1	1	1		1	13		3	3			1		5588.98	5920.26				5093.44	6010.02						612	5	4	20	1	1	2	500	500	2	88	3	10	1			3	2	88	8	888
2017.**.**.			2015	1	1	2		2	14		4	4			1		4843.65	5420.79				5020.92	6330.35						601	4	4	20	2	2	1	10000	833	2	88	3	20	1			2	2	88	8	888
2017.**.**.			2015	1	1	2		1	12		2	3			1		4843.65	5130.75				4414.2	5208.55						601	4	4	20	2	2	1	4700	392	2	88	3	20	2			2	2	88	8	888
2017.**.**.			2015	1	1	2		2	13		4	4			1		4843.65	5420.79				5020.92	6330.35						601	4	4	20	3	2	1	15960	1330	2	88	3	20	1			2	2	88	8	888
2017.**.**.			2015	1	1	2		1	11		4	4			1		4843.65	5130.75				4414.2	5208.55						601	4	4	20	3	2	1	15960	1330	2	88	3	20	1			3	2	88	8	888
2017.**.**.			2015	1	1	2		1	18		3	3			2	7	4716.2	7356.12				8437.87	8394.01						601	4	4	20	1	2	1	6000	500	2	88	3	20	1			2	2	88	8	888
2017.**.**.			2015	1	1	2		1	12		3	3			1		4716.2	4995.75				4298.04	5071.49						601	4	4	20	1	2	1	6000	500	2	88	3	20	1			2	2	88	8	888
2017.**.**.			2015	1	1	1		1	12		4	4			1		3871.15	4100.61				5291.89	5550.38						612	4	4	20	2	1	1	13000	1083	2	88	3	20	1			2	2	88	8	888
2017.**.**.			2015	1	1	1		2	12		4	4			1		3871.15	4332.41				4012.83	5059.36						612	4	4	20	2	4	1	8000	667	2	88	3	20	1			1	2	88	8	888
2017.**.**.			2015	1	1	2		2	14		4	4			1		8499.32	9512.04				11747.18	14810.78						601	4	4	20	2	2	1	8500	708	2	88	3	20	1			3	1	1	8	888
2017.**.**.			2015	1	1	2		2	12		4	4			1		8637.28	9666.44				8953.39	11288.39						601	4	4	20	1	2	1	8000	667	2	88	3	20	1			1	2	88	8	888
2017.**.**.			2015	1	1	1		2	16		3	3			2	7	6532.57	7561				7949.53	10748.1						612	4	7	20	2	1	2	472	472	2	88	3	10	1			1	2	88	8	888
2017.**.**.			2015	1	1	1		2	16		3	3			2	7	6116.42	7079.34				7443.11	10063.4						612	4	4	20	2	4	2	500	500	2	88	3	20	1			2	2	88	8	888
2017.**.**.			2015	1	1	1		1	14		3	3			1		6116.42	6478.97				5574.12	6577.2						612	4	4	20	2	4	2	500	500	2	88	3	20	1			2	2	88	8	888
2017.**.**.			2015	1	1	2		2	17		1	1			2	7	4121.72	4770.61				5015.75	6781.5						601	4	4	20	2	2	1	1000	83	2	88	3	10	1			4	2	88	8	888
2017.**.**.			2015	1	1	2		1	15		1	1			2	7	4121.72	6428.88				7374.27	7335.94						601	4	4	20	2	2	1	1000	83	2	88	3	10	1			2	2	88	8	888
2017.**.**.			2015	1	1	1		2	13		1	2			1		6878.74	7698.37				7130.49	8990.09						612	4	4	20	1	1	2	220	220	2	88	3	10	1			1	2	88	8	888
2017.**.**.			2015	1	1	2		1	14		3	3			1		4042.46	8564.14				3684.04	5795.99						601	4	4	20	2	2	1	5500	458	2	88	3	20	1			2	2	88	8	888
2017.**.**.			2015	1	1	2		2	13		4	4			1		4042.46	4524.13				6285.61	7044.32						601	4	4	20	2	2	2	750	750	2	88	3	10	1			2	2	88	8	888
2017.**.**.			2015	1	1	2		2	11		4	4			1		4042.46	4524.13				4190.4	7044.32						601	4	4	20	2	2	2	750	750	2	88	3	10	1			3	1	7	8	888
2017.**.**.			2015	1	1	2		2	11		4	4			1		4042.46	4524.13				4190.4	5283.24						601	4	4	20	2	2	1	10500	875	2	88	3	20	2			1	2	88	8	888
2017.**.**.			2015	1	1	2		1	18		4	4			3	7	4042.46	6305.25				7232.46	7194.86						601	4	4	20	2	2	1	8000	667	2	88	3	20	1			3	2	88	8	888
2017.**.**.			2015	1	1	2		1	11		4	4			1		4042.46	4282.07				3684.04	4346.99						601	4	4	20	2	2	1	8000	667	2	88	3	20	1			3	1	7	8	888
2017.**.**.			2015	1	1	2		1	18		2	3			3	7	4042.46	6305.25				7232.46	7194.86						601	5	4	20	2	2	1	4370	364	2	88	3	20	2			3	2	88	8	888
2017.**.**.			2015	1	1	2		1	18		4	4			2	3	4042.46	6305.25				7232.46	7194.86						601	4	4	20	2	2	1	7500	625	2	88	3	20	1			1	2	88	8	888
2017.**.**.			2015	1	1	2		1	12		3	3			1		4202.46	8903.13				3829.86	5648.82						601	5	4	20	2	2	2	600	600	2	88	3	20	1			2	2	88	8	888
2017.**.**.			2015	1	1	2		2	18		4	4			3	2	6018.77	6966.31				7324.27	9902.73						601	4	4	20	2	2	2	1500	1500	2	88	3	20	1			2	2	88	8	888
2017.**.**.			2015	1	1	2		2	17		4	4			2	7	6018.77	6966.31				7324.27	9902.73						601	4	4	20	2	2	2	1500	1500	2	88	3	20	1			3	2	88	8	888
2017.**.**.			2015	1	1	1		1	11		3	3			1		4278.64	4532.26				3899.28	4600.97						612	4	4	20	1	3	1	5500	458	2	88	3	20	1			3	2	88	8	888
2020.**.**.			2018	1	1	2		2	15		4	4	4	5	2	7	6221.06	9162.01		23103.69	15652.06	11271.64	12754.03				39330.4	16742.01	801	4	4	20	2	2	2	775	775	2	88	3	20	1			4	2	88	8	888
2020.**.**.			2018	1	1	2		2	9		1	2	1	2	1		7338.82	5190.83			10077.96	5053.93	7260.27					10291.91	801	4	4	20	1	2	2	300	300	2	88	3	20	2			2	2	88	8	888
2020.**.**.			2018	1	1	2		1	9		4	4	5	5	1		3231.52	3381.43											801	5	4	20	2	2	1	10000	833	2	88	3	20	1			4	1	3	8	888
2020.**.**.			2018	1	1	2		1	7		4	4	5	5	1		3231.52	3381.43			6158.66								801	5	4	20	2	2	1	10000	833	2	88	3	20	1			1	2	88	8	888
2020.**.**.			2018	1	1	2		1	13		4	4	5	5	1		10649.35	8269.14		61644.75	15182.66	7735.57	11863.69				34574.43	15853.14	801	4	4	20	2	2	1	10000	833	2	88	3	20	1			3	2	88	8	888
2020.**.**.			2018	1	1	2		1	11		4	4	5	5	1		10649.35	8269.14			15182.66	7735.57	11863.69					15853.14	801	4	4	20	2	2	1	10000	833	2	88	3	20	1			2	1	2	8	888
2020.**.**.			2018	1	1	1		2	7		3	3	3	4	1		5374.24	3801.26			5904.1	3701.01	5316.72					6029.45	813	4	4	20	2	3	1	6000	500	2	88	3	20	1			2	2	88	8	888
2020.**.**.			2018	1	1	2		1	14		1	2	1	2	1		7621.08	5917.71			10865.29	5535.87	8490.11					11345.11	801	4	4	20	1	2	2	250	250	2	88	3	10	1			2	2	88	8	888
2020.**.**.			2018	1	1	2		1	12		4	4	5	5	1		4992.33	3876.51				3626.38	5561.61						801	5	4	20	3	2	2	1000	1000	2	88	3	20	1			2	2	88	8	888
2020.**.**.			2018	1	1	2		1	9		4	4	5	5	1		3231.52	3381.43			4105.78	3553.26	3634.69					4201.83	801	3	4	20	3	2	1	13000	1083	2	88	3	20	1			2	2	88	8	888
2020.**.**.			2018	1	1	2		1	15		4	4	4	5	1	7	3231.52	6293.63			9214.27								801	5	4	20	2	2	1	10000	833	2	88	3	20	1			1	2	88	8	888
2020.**.**.			2018	1	1	2		2	16		4	4	5	5	2	7	3231.52	4759.19			4878.26	5855.03	6625.05					5217.96	801	4	4	20	1	2	1	13347	1112	2	88	3	20	1			2	2	88	8	888
2020.**.**.			2018	1	1	2		1	12		3	4	4	4	1		4252.06	3301.69		12306.72	6062.11	4118.2	5684.3				27609.66	6329.82	801	6	6	20	2	2	2	850	850	2	88	3	10	2			3	2	88	8	888
2020.**.**.			2018	1	1	2		2	9		4	4	4	4	1		4252.06	3007.53				2928.21	5047.86						801	6	6	20	2	2	2	850	850	2	88	3	10	2			2	2	88	8	888
2020.**.**.			2018	1	1	1		1	17		4	4	5	5	2	7	5786.17	11269.03		36292.23	8249.28	10254.63	10908.21				24232.52	12920.37	813	4	4	20	2	1	1	12000	1000	2	88	3	20	1			4	2	88	8	888
2020.**.**.			2018	1	1	1		1	14		4	4	5	5	1		5786.17	4492.92			8249.28	4203.01	6445.97					12920.37	813	4	4	20	2	1	1	12000	1000	2	88	3	20	2			3	2	88	8	888
2020.**.**.			2018	1	1	1		2	9		4	4	5	5	1		6132.77	4337.78				4223.38	6067.13						813	4	4	20	2	3	2	800	800	2	88	3	20	1			1	2	88	8	888
2020.**.**.			2018	1	1	1		1	11		2	2	2	3	1		5044.14	3916.74			7191.37	3664.01	5619.32					7508.95	813	5	4	20	2	3	1	5000	417	2	88	3	20	1			2	2	88	8	888
2020.**.**.			2018	1	1	1		1	9		2	2	2	3	1		5044.14	5278.14			6408.79	5546.35	5673.46					6558.72	813	5	4	20	2	3	1	5000	417	2	88	3	20	1			3	2	88	8	888
2019.**.**.			2014	2	1	2		1	17		4	4	5	5	2	7	7206.78	19741.06				11622.7	12655.49						602	4	4	20	2	2	1	9400	783	2	88	3	20	1			3	2	88	8	888
2019.**.**.			2014	2	1	2		1	16		4	4	4	4	2	7	6005.65	16450.88				9685.59	10546.24						602	3	4	20	2	2	1	5550	463	2	88	3	20	1			3	2	88	8	888
2019.**.**.			2014	2	1	2		1	12		3	3	3	4	1		5588.59	7255				6214.18	6810.87						602	4	4	20	2	2	1	5000	417	2	88	3	20	1			2	2	88	8	888
2019.**.**.			2014	2	1	2		1	13		3	3	3	4	1		5588.59	7255				6214.18	6810.87						602	4	4	20	2	2	1	5000	417	2	88	3	20	1			2	2	88	8	888
2020.**.**.			2017	2	1	2		2	17		4	4	5	5	2	7	5305.78	9304.34			17046.56								702	4	4	20	2	2	1	12500	1042	2	88	3	20	1			2	2	88	8	888
2020.**.**.			2017	2	1	2		1	11		4	4	5	5	1		5305.78	5408.13			16165.33	6433.54	7587.36					25408.35	702	4	4	20	2	2	1	12500	1042	2	88	3	20	1			3	2	88	8	888
2020.**.**.			2017	2	1	2		1	12		4	4	5	5	1		5305.78	5408.13											702	3	4	20	2	2	1	12000	1000	2	88	3	20	2			2	2	88	8	888
2020.**.**.			2017	2	1	2		2	12		2	2	2	3	1		5999.61	7522.08			7710.29	8382.03	6210.27					8085.76	702	3	4	20	2	2	1	3800	317	2	88	3	20	1			3	2	88	8	888
2020.**.**.			2017	2	1	2		1	13		2	3	3	4	1		5108.4	5206.94			10005.41	6194.21	5478.83					20968.41	702	4	4	20	2	2	1	5800	483	2	88	3	20	2			3	2	88	8	888
2020.**.**.			2017	2	1	2		2	9		2	3	3	4	1		5108.4	4416.33				4416.33	4182.53						702	4	4	20	2	2	1	5800	483	2	88	3	20	1			2	1	5	8	888
2018.**.**.			2016	2	1	1		1	11		3	3			1		5611.42	5882.29											714	4	4	20	3	1	1	6000	500	2	88	3	10	1			2	2	88	8	888
2018.**.**.			2016	2	1	1		2	9		3	3			1		5611.42	3656.89											714	4	4	20	3	1	1	6000	500	2	88	3	10	1			2	2	88	8	888
2018.**.**.			2016	2	1	2		1	14		3	4			1		8541.93	8954.26											702	5	6	20	2	2	1	8040	670	2	88	3	20	1			2	2	88	8	888
2018.**.**.			2016	2	1	2		2	11		3	4			1		8541.93	8614.23											702	5	6	20	2	2	1	8040	670	2	88	3	20	1			2	2	88	8	888
2018.**.**.			2016	2	1	2		2	6	74	2	3			1		5929.95	3864.46				4100.87	4836.75						702	4	4	20	3	2	1	4730	394	2	88	3	20	1			1	2	88	8	888
2018.**.**.			2016	2	1	2		1	7		4	4			1		5135.21	5901.13				6800.23	4014.55						702	5	6	20	2	2	1	10716	893	2	88	3	20	1			2	2	88	8	888
2018.**.**.			2016	2	1	2		1	12		2	3			1		5135.21	5383.09				5643.32	5204.71						702	4	4	20	2	2	1	4400	367	2	88	3	20	1			1	2	88	8	888
2018.**.**.			2016	2	1	2		1	10		2	3			1		5135.21	5383.09				5643.32	5204.71						702	4	4	20	2	2	1	4400	367	2	88	3	20	1			2	2	88	8	888
2018.**.**.			2016	2	1	2		2	12		4	4			1		5135.21	5178.68				9479.93	5503.41						702	5	4	20	2	2	1	9240	770	2	88	3	20	1			2	2	88	8	888
2018.**.**.			2016	2	1	2		1	9		4	4			1		5135.21	5901.13				6800.23	4014.55						702	5	4	20	2	2	1	9240	770	2	88	3	20	1			3	2	88	8	888
2018.**.**.			2016	2	1	1		1	18		2	3			3	7	7220.88	16471.8				18083.27	17586.49						714	4	4	20	2	3	1	4800	400	2	88	3	10	1			3	2	88	8	888
2018.**.**.			2016	2	1	1		2	10		2	3			1		7220.88	7282				13330.21	10318.15						714	4	4	20	2	3	1	4800	400	2	88	3	10	1			1	2	88	8	888
2018.**.**.			2016	2	2	2		1	7		4	4			1		6258.54	7192				8287.78	4892.74						702	4	4	20	2	2	1	10200	850	2	88	3	20	1			4	2	88	8	888
2018.**.**.			2016	2	2	2		2	7		4	4			1		6258.54	4078.6				4328.11	5104.76						702	4	4	20	2	2	1	10200	850	2	88	3	20	1			3	2	88	8	888
2017.**.**.			2015	2	1	2		1	15		3	3			1	7	7455.13	6448.54				5850.96	9405.22						602	4	4	20	1	2	1	5860	488	2	88	3	20	1			2	2	88	8	888
2017.**.**.			2015	2	1	2		1	13		3	3			1		9640.25	13637.33				15618.32	9797.33						602	4	4	20	2	2	1	6000	500	2	88	3	20	1			3	1	7	8	888
2017.**.**.			2015	2	1	2		2	16		4	4			2	7	7909.95	10889.32				12406.8	9224.82						602	4	4	20	2	2	1	10000	833	2	88	3	20	2			3	2	88	8	888
2017.**.**.			2015	2	1	1		1	17		1	1			2	7	5243.91	4535.89				4115.55	6615.61						613	4	4	20	1	1	1	1345	112	2	88	3	20	1			3	2	88	8	888
2017.**.**.			2015	2	1	1		1	13		1	1			1		5243.91	7418.17				6371.81	3997.02						613	4	4	20	1	1	1	1345	112	2	88	3	20	1			2	2	88	8	888
2020.**.**.			2018	2	1	2		2	9		4	4	5	5	1		5330.17	5559.5			5361.09	5637.07	4827.74					5474.91	802	4	4	20	3	2	1	15000	1250	2	88	3	20	1			1	2	88	8	888
2020.**.**.			2018	2	1	1		1	15		1	2	1	2	1	7	4694.59	7894.37			6127.72	7773.28	8102.82					6398.32	814	4	4	20	2	1	1	3580	298	2	88	3	20	1			1	2	88	8	888
2020.**.**.			2018	2	1	2		1	14		4	4	5	5	1		5536.14	6078.28											802	3	4	20	2	2	1	8000	667	2	88	3	20	1			1	2	88	8	888
2020.**.**.			2018	2	1	2		1	14		2	3	2	3	1		4568.71	5016.11				5002.16	4659.79						802	5	4	10	3	2	1	5950	496	2	88	3	20	1			2	2	88	8	888
2020.**.**.			2018	2	1	2		2	11		2	3	2	3	1		4568.71	6326.36			6314.35	9607.69	5287.29					6754.05	802	5	4	10	3	2	1	5950	496	2	88	3	20	1			3	1	7	8	888
2020.**.**.			2018	2	1	2		2	8		2	3	3	3	1		4568.71	4765.29			4595.22	4831.77	4138.06					4692.78	802	5	4	10	3	2	1	5950	496	2	88	3	20	1			3	1	2	8	888
2020.**.**.			2018	2	1	2		1	18		2	3	3	4	3	7	4568.71	7682.69				7564.85	11828.32						802	6	7	20	3	2	1	7160	597	2	88	3	20	1			4	2	88	8	888
2020.**.**.			2018	2	1	2		1	17		2	3	3	4	2	7	4568.71	7682.69				7564.85	11828.32						802	6	7	20	3	2	1	7160	597	2	88	3	20	1			3	2	88	8	888
2020.**.**.			2018	2	1	1		1	17		2	2	2	3	2	7	4747.28	7982.97			6196.49								814	4	4	20	1	1	1	4500	375	2	88	3	10	1			1	2	88	8	888
2020.**.**.			2018	2	1	1		1	14		2	2	2	3	1		4747.28	5212.17		25159.05	6196.49	6930.22	6455.9				14110.85	9705.2	814	4	4	20	1	1	1	4500	375	2	88	3	10	1			1	2	88	8	888
2019.**.**.			2014	3	1	1		2	12		2	2	2	2	1		11659.72	15668.99				15314.83	20552.26						614	4	4	20	2	1	1	3300	275	2	88	3	10	1			3	2	88	8	888
2019.**.**.			2014	3	1	1		2	14		2	3	2	3	1		11659.72	15668.99				15314.83	20552.26						614	4	4	20	2	1	1	4130	344	2	88	3	20	1			3	2	88	8	888
2019.**.**.			2014	3	1	1		1	18		3	3	3	3	2	3	11659.72	19607.56				20212.52	21095.68						614	4	4	20	2	1	1	4130	344	2	88	3	20	1			2	2	88	8	888
2019.**.**.			2014	3	1	2		2	16		4	4	4	5	2	7	5491.89	8643.98				10715.23	11147.27						603	5	7	20	2	2	1	8000	667	2	88	3	20	1			4	2	88	8	888
2019.**.**.			2014	3	1	2		1	17		4	4	5	5	2	7	5491.89	5927.8				6886.53	10004.5						603	5	7	20	2	2	1	8000	667	2	88	3	20	1			3	2	88	8	888
2019.**.**.			2014	3	1	2		2	14		3	3	3	4	1		4335.7	2982.73				2915.31	4439.98						603	4	4	20	1	2	1	5400	450	2	88	3	20	1			3	2	88	8	888
2019.**.**.			2014	3	1	2		1	16		3	3	4	4	2	7	4335.7	4679.84				4349.39	6318.63						603	4	4	20	1	2	1	5400	450	2	88	3	20	1			3	2	88	8	888
2019.**.**.			2014	3	1	1		1	16		1	1	1	1	2	7	5807.99	6268.99				7282.9	10580.34						614	5	7	20	2	1	2	136	136	2	88	5	10	1			2	1	14	8	888
2019.**.**.			2014	3	1	2		1	13		1	2	1	2	1		4928.62	7787.15				5989.75	4984.84						603	6	4	20	3	2	1	2400	200	2	88	3	20	1			2	2	88	8	888
2020.**.**.			2017	3	2	2		2	14		2	3	2	3	1		4819.59	4304.91			8423.41	3575.33	6360.62					8833.61	703	5	4	20	2	2	1	5480	457	2	88	3	20	1			3	2	88	8	888
2020.**.**.			2017	3	2	2		2	10		2	3	2	3	1		4819.59	4304.91			8423.41	2681.49	6360.62					8833.61	703	5	4	20	2	2	1	5480	457	2	88	3	20	1			1	2	88	8	888
2020.**.**.			2017	3	1	2		2	18		4	4	5	5	3	3	6378.59	13827.83			8361.12	15758.65	14266.32					8768.28	703	5	7	20	2	2	1	18000	1500	2	88	3	20	1			3	2	88	8	888
2020.**.**.			2017	3	1	2		1	18		4	4	5	5	3	7	3649.12	7711.83											703	4	4	20	1	2	2	1500	1500	2	88	3	10	1			1	2	88	8	888
2020.**.**.			2017	3	1	2		1	13		4	4	5	5	1		4592.79	4266.9			6116.83	5421.98	5024.24					6409.54	703	4	4	20	3	2	1	13600	1133	2	88	3	20	1			3	2	88	8	888
2020.**.**.			2017	3	1	2		1	9		4	4	5	5	1		4592.79	2384.61				2564.59	4146.15						703	4	4	20	3	2	1	13600	1133	2	88	3	20	1			2	2	88	8	888
2018.**.**.			2016	3	1	2		2	9		3	4			1		4485.99	4276.09				5033.93	3940.05						703	6	7	20	3	2	1	9416	785	2	88	3	20	1			2	2	88	8	888
2018.**.**.			2016	3	1	2		1	9						1		4485.99	3366.06				3808.46	3776.41						703	4	4	20	1	2	9	999999		2	88	3	20	1			2	2	88	8	888
2018.**.**.			2016	3	1	2		1	6	83	3	3			1		4485.99	3366.06				3808.46	3776.41						703	4	4	20	3	2	1	6000	500	2	88	3	20	1			1	2	88	8	888
2018.**.**.			2016	3	1	2		1	11		4	4			1		4485.99	4000.96											703	3	4	20	1	2	1	12000	1000	2	88	3	20	1			2	2	88	8	888
2018.**.**.			2016	3	1	2		2	14		2	3			1		4116.24	5780.22				5708.97	4750.24						703	5	4	20	1	2	1	5400	450	2	88	3	20	2			2	2	88	8	888
2018.**.**.			2016	3	1	2		1	9		2	3			1		4116.24	3088.62				3494.56	3465.14						703	5	4	20	1	2	1	5400	450	2	88	3	20	1			3	2	88	8	888
2018.**.**.			2016	3	1	2		1	10		3	3			1		3487.76	3110.66				3088.75	3806.5						703	4	4	20	2	2	1	6000	500	2	88	3	20	1			3	1	3	8	888
2018.**.**.			2016	3	1	2		1	12		2	3			1		3487.76	3110.66				3088.75	3806.5						703	4	4	20	3	2	1	5150	429	2	88	3	20	1			2	1	6	8	888
2018.**.**.			2016	3	1	2		2	9		2	3			1		3487.76	3324.56				3913.77	3063.31						703	4	4	20	3	2	1	5150	429	2	88	3	20	1			2	2	88	8	888
2018.**.**.			2016	3	1	2		2	15		2	3			1	7	3899.02	5650.87				6538.96	7076.15						703	3	4	20	2	2	1	3700	308	2	88	3	20	1			2	2	88	8	888
2018.**.**.			2016	3	1	2		1	17		4	4			2	7	3899.02	6268.96				5695.2	7669.15						703	3	4	20	1	2	1	7250	604	2	88	3	20	1			3	2	88	8	888
2018.**.**.			2016	3	1	2		2	13		1	2			1		3899.02	5475.19				5407.7	4499.56						703	3	4	20	1	2	1	2640	220	2	88	3	20	1			3	2	88	8	888
2018.**.**.			2016	3	1	1		2	6	81	3	3			1		5191.38	4948.47											715	4	4	20	1	1	2	500	500	2	88	3	10	1			3	2	88	8	888
2017.**.**.			2015	3	1	2		2	11		1	1			1		3927.14	5051.92				6127.69	5191.07						603	5	4	20	1	2	2	150	150	2	88	3	20	1			2	2	88	8	888
2017.**.**.			2015	3	1	2		1	10		1	1			1		3927.14	5522.1				4881.91	4271.16						603	5	4	20	1	2	2	150	150	2	88	3	20	1			2	2	88	8	888
2017.**.**.			2015	3	1	2		1	13		2	3			1		4227.45	5944.39				5255.24	3678.23						603	4	4	20	2	2	1	4800	400	2	88	3	20	1			2	1	2	8	888
2017.**.**.			2015	3	1	2		1	10		2	3			1		4227.45	5944.39				5255.24	3678.23						603	4	4	20	2	2	1	4800	400	2	88	3	20	1			3	2	88	8	888
2017.**.**.			2015	3	1	2		2	16		3	3			2	7	4227.45	5525.28				4581.67	5627.84						603	4	4	20	2	2	1	6000	500	2	88	3	20	1			2	2	88	8	888
2017.**.**.			2015	3	1	2		1	16		2	2			2	7	4711.84	11458.17				10567.91	6785.53						603	5	6	20	2	2	2	350	350	2	88	3	20	1			2	2	88	8	888
2017.**.**.			2015	3	1	2		1	13		2	2			1		4711.84	6625.51				5857.39	4099.68						603	5	6	20	2	2	2	350	350	2	88	3	20	1			2	2	88	8	888
2017.**.**.			2015	3	1	2		2	15		1	1			1	7	4711.84	6158.37				5106.64	6272.69						603	3	4	20	2	2	9	17	17	2	88	3	10	1			3	2	88	8	888
2017.**.**.			2015	3	1	2		2	15		4	4			1	7	5196.88	6792.32				8448.49	9224.54						603	4	4	20	2	2	1	7200	600	2	88	3	20	1			3	2	88	8	888
2017.**.**.			2015	3	2	1		1	11		1	2			1		5935.69	8346.4				7378.77	5164.52						614	4	4	20	2	4	1	3000	250	2	88	3	20	1			1	2	88	8	888
2020.**.**.			2018	3	1	2		1	11		2	3	2	3	1		4926.06	3695.78		25552.43	6293.38	3236.99	4917.63				14331.48	6571.3	803	4	4	20	2	2	1	5000	417	2	88	3	20	1			1	2	88	8	888
2020.**.**.			2018	3	1	2		2	18		3	3	4	4	2	7	4926.06	5657.44			6663.73	5363.85	12066.49					7127.77	803	4	4	20	2	2	1	7000	583	2	88	3	10	1			2	2	88	8	888
2020.**.**.			2018	3	1	2		2	9		4	4	5	5	1		8524.23	8134.62			8391.72	8134.62	7556.85					8569.87	803	3	4	10	2	2	1	11780	982	2	88	3	20	1			3	2	88	8	888
2020.**.**.			2018	3	1	2		1	7		2	3	3	3	1		5881.11	3831.77			6695.88	3839.44	5927.61					6852.53	803	4	4	20	2	2	1	5220	435	2	88	3	20	1			2	2	88	8	888
2019.**.**.			2014	4	1	2		1	13		3	3	3	4	1		6530.2	6073.91				5697.22	6604.69						604	4	4	20	2	2	2	450	450	2	88	3	10	1			2	2	88	8	888
2019.**.**.			2014	4	1	2		1	17		4	4	5	5	2	7	6530.2	12599.68				10731.91	9516.79						604	3	4	20	1	2	1	9500	792	2	88	3	20	1			3	2	88	8	888
2020.**.**.			2017	4	1	2		1	16		3	3	4	4	2	7	4470.6	4547.87			14588.55	5365.75	9022.11					15286.67	704	3	4	20	3	2	1	6000	500	2	88	3	20	1			1	2	88	8	888
2020.**.**.			2017	4	1	2		1	18		3	3	3	4	3	6	4470.6	4547.87				5365.75	9022.11						704	4	4	20	2	2	2	550	550	2	88	3	10	1			2	2	88	8	888
2020.**.**.			2017	4	1	2		1	16		3	3	3	4	2	7	4470.6	4547.87			14588.55	5365.75	9022.11					15286.67	704	4	4	20	2	2	2	550	550	2	88	3	10	1			1	2	88	8	888
2018.**.**.			2016	4	1	2		1	15		3	3			1	7	5596.4	7675.56				7216.94	9872.91						704	4	4	20	2	2	1	6000	500	2	88	3	20	1			2	2	88	8	888
2018.**.**.			2016	4	1	2		1	15		2	2			1	7	5596.4	7675.56				7216.94	9872.91						704	4	4	20	1	2	2	300	300	2	88	3	20	1			2	2	88	8	888
2018.**.**.			2016	4	1	2		2	12		2	2			1		5596.4	5786.44				4902.77	5792.52						704	4	4	20	1	2	2	300	300	2	88	3	20	1			3	2	88	8	888
2018.**.**.			2016	4	1	2		2	10		2	3			1		5596.4	5786.44				4902.77	5792.52						704	4	4	20	1	2	1	5000	417	2	88	3	20	1			2	2	88	8	888
2018.**.**.			2016	4	1	2		1	7		2	3			1		5596.4	3406.72				3406.72	4225.46						704	4	4	20	1	2	1	5000	417	2	88	3	20	1			2	2	88	8	888
2018.**.**.			2016	4	1	2		1	10		3	4			1		8066.95	10682.06				10659.15	7896.47						704	4	4	20	2	2	1	7600	633	2	88	3	20	1			2	1	14	8	888
2018.**.**.			2016	4	1	2		2	8		3	4			1		8066.95	13800				15924.16	6354.73						704	4	4	20	2	2	1	7600	633	2	88	3	20	1			1	2	88	8	888
2018.**.**.			2016	4	1	1		2	14		1	2			1		7301.94	7549.89				6396.92	7557.83						716	4	4	20	1	4	1	3000	250	2	88	3	20	2			3	2	88	8	888
2018.**.**.			2016	4	1	1		1	13		1	2			1		7301.94	9669.06				9648.33	7147.63						716	4	4	20	1	4	1	3000	250	2	88	3	20	2			1	2	88	8	888
2018.**.**.			2016	4	1	2		2	6	80	1	2			1		5155.08	8818.71				10176.13	4060.91						704	5	4	20	2	2	2	330	330	2	88	3	20	1			3	2	88	8	888
2018.**.**.			2016	4	1	2		2	12		4	4			1		5155.08	5330.12				6021.52	7114.31						704	4	4	20	2	2	1	17000	1417	2	88	3	20	1			2	2	88	8	888
2018.**.**.			2016	4	1	1		1	11		3	3			1		5793.28	7671.32				7654.87	5670.85						716	4	4	20	2	1	1	6860	572	2	88	3	20	1			2	2	88	8	888
2018.**.**.			2016	4	1	2		2	8		3	3			1		4341.14	7426.32				8569.41	3419.73						704	3	4	20	2	2	2	400	400	2	88	3	20	1			1	2	88	8	888
2018.**.**.			2016	4	1	2		1	7		3	3			1		4341.14	2642.6				2642.6	3277.69						704	4	4	20	2	2	1	6000	500	2	88	3	20	1			4	2	88	8	888
2017.**.**.			2015	4	1	2		2	13		3	4			1		4994.55	6283.27				5986.79	5067.18						604	3	4	20	2	2	1	6000	500	2	88	3	20	1			1	2	88	8	888
2017.**.**.			2015	4	1	2		1	13		4	4			1		4994.55	6577.05				6160.46	4169.22						604	4	4	20	2	2	1	7500	625	2	88	3	20	1			2	2	88	8	888
2017.**.**.			2015	4	1	2		2	11		3	4			1		4994.55	6283.27				5986.79	5067.18						604	4	4	20	2	2	1	7500	625	2	88	3	20	1			1	2	88	8	888
2017.**.**.			2015	4	1	2		2	16		4	4			2	7	5905.21	6977.96				7588.02	10056.25						604	4	4	20	3	2	2	570	570	2	88	3	20	1			2	2	88	8	888
2017.**.**.			2015	4	1	2		1	10		4	4			1		5905.21	7776.25				7283.7	4929.4						604	4	4	20	3	2	1	13400	1117	2	88	3	20	2			1	2	88	8	888
2017.**.**.			2015	4	1	2		2	12		4	4			1		5905.21	7428.9				7078.36	5991.08						604	5	4	20	2	2	1	10000	833	2	88	3	20	1			1	2	88	8	888
2017.**.**.			2015	4	1	2		2	12		3	3			1		5003.47	6294.49				5997.48	5076.22						604	4	4	20	2	2	1	5000	417	2	88	3	20	1			3	2	88	8	888
2020.**.**.			2018	4	1	1		2	17		2	3	3	4	2	7	9137.16	8933.61				10022.59	17699.35						816	4	4	20	2	3	2	500	500	2	88	3	20	1			2	2	88	8	888
2020.**.**.			2018	4	1	1		1	15		3	3	3	4	1	7	9137.16	8204.3			12308.32	7827.07	16275.56					12851.87	816	4	4	20	2	3	2	500	500	2	88	3	20	1			1	2	88	8	888
2020.**.**.			2018	4	1	2		1	10		2	3	3	4	1		8092.98	8858.04			32705.23	10058.11	8518.6					34149.52	804	4	4	20	2	2	2	500	500	2	88	3	10	1			3	2	88	8	888
2020.**.**.			2018	4	1	2		2	18		1	2	1	2	2	7	8092.98	7912.69				8877.23	15676.7						804	4	4	20	2	2	2	300	300	2	88	3	20	1			2	2	88	8	888
2020.**.**.			2018	4	1	2		2	16		1	2	1	2	2	7	8092.98	7912.69				8877.23	15676.7						804	4	4	20	2	2	2	300	300	2	88	3	20	1			3	2	88	8	888
2020.**.**.			2018	4	1	2		1	16		3	3	4	4	2	7	6180.75	5549.73		18314.56	8325.86	5294.55	11009.46				12228.73	8693.53	804	4	4	20	2	2	1	7000	583	2	88	3	20	1			3	2	88	8	888
2020.**.**.			2018	4	1	2		2	18		3	3	4	4	3	1	4266.62	4171.58		14971.46	9128.45								804	4	4	20	1	2	1	7390	616	2	88	3	20	1			3	2	88	8	888
2020.**.**.			2018	4	1	2		1	11		2	3	2	3	1		4266.62	4669.96				5302.64	4491.01						804	4	4	20	2	2	1	5000	417	2	88	3	20	1			4	2	88	8	888
2019.**.**.			2014	5	1	2		1	12		2	3	3	3	1		4687.9	15194.74				7291.94	6089.09						605	5	4	20	3	2	1	5000	417	2	88	3	10	2			3	2	88	8	888
2019.**.**.			2014	5	1	2		2	12		3	3	4	4	1		4687.9	9339.38				8822.78	4932.17						605	5	4	20	2	2	1	6500	542	2	88	3	20	1			2	2	88	8	888
2020.**.**.			2017	5	1	2		2	10		3	3	3	4	1		4583.82	4526.25				4249.89	5339.1						705	4	4	20	2	2	1	7000	583	2	88	3	20	1			3	2	88	8	888
2020.**.**.			2017	5	1	2		1	9		4	4	5	5	1		6273.4	5355.39				5104	4685.93						705	4	4	20	3	2	1	9000	750	2	88	3	20	1			1	2	88	8	888
2020.**.**.			2017	5	1	2		1	7		4	4	5	5	1		6273.4	5355.39			6772.99	5104	4685.93					7158.21	705	4	4	20	3	2	1	9000	750	2	88	3	20	1			1	2	88	8	888
2018.**.**.			2016	5	1	2		1	14		2	3			1		7235.14	7190.31				7836.29	6297.72						705	3	4	20	2	2	1	4600	383	2	88	3	20	1			2	2	88	8	888
2018.**.**.			2016	5	1	2		2	15		3	4			2	7	6000.98	7594.18				7589.79	8686.01						705	4	4	20	2	2	1	7000	583	2	88	3	20	1			1	2	88	8	888
2018.**.**.			2016	5	1	2		1	14		3	4			1		6000.98	5963.8				6499.59	5223.46						705	4	4	20	2	2	1	7000	583	2	88	3	20	1			2	2	88	8	888
2018.**.**.			2016	5	1	2		2	13		4	4			1		6000.98	5777.82				6121.1	5523.23						705	5	4	20	2	2	1	11200	933	2	88	3	20	1			2	2	88	8	888
2018.**.**.			2016	5	1	2		1	11		4	4			1		6000.98	5963.8				6499.59	5223.46						705	5	4	20	2	2	1	11200	933	2	88	3	20	1			2	2	88	8	888
2018.**.**.			2016	5	1	2		2	8		4	4			1		6000.98	5693.29				5885.38	4203.61						705	5	4	20	2	2	1	11200	933	2	88	3	20	1			2	2	88	8	888
2018.**.**.			2016	5	1	2		2	16		4	4			2	7	6000.98	7594.18				7589.79	8686.01						705	4	4	20	2	2	1	10000	833	2	88	3	20	1			3	2	88	8	888
2018.**.**.			2016	5	1	2		1	14		4	4			1		6000.98	5963.8				6499.59	5223.46						705	4	4	20	2	2	1	10000	833	2	88	3	20	1			2	2	88	8	888
2018.**.**.			2016	5	1	2		1	18		2	2			2	7	4085.59	17120.67				13338.43	6409.2						705	4	4	20	2	2	1	3200	267	2	88	3	20	1			2	2	88	8	888
2017.**.**.			2015	5	1	2		1	18		1	2			2	7	4403.76	4497.32				4943.85	6343.82						605	3	4	20	2	2	1	2050	171	2	88	3	10	1			1	2	88	8	888
2017.**.**.			2015	5	1	2		2	16		4	4			2	7	4403.76	5246.55											605	4	4	20	2	2	1	10080	840	2	88	3	20	2			2	2	88	8	888
2017.**.**.			2015	5	1	2		2	15		4	4			1	7	4403.76	5246.55				5430.22	5864.36						605	4	4	20	1	2	1	11000	917	2	88	3	20	1			3	1	1	8	888
2017.**.**.			2015	5	1	2		1	13		4	4			1		4403.76	4303.17				3924.84	3832.81						605	4	4	20	1	2	1	11000	917	2	88	3	20	1			3	2	88	8	888
2017.**.**.			2015	5	1	2		2	18		4	4			2	3	4973.65	5925.52				6132.95	6623.28						605	5	4	20	3	2	1	7500	625	2	88	3	10	1			2	2	88	8	888
2017.**.**.			2015	5	1	2		2	13		2	2			1		4973.65	4305.67				4001.12	5261.15						605	4	4	20	2	2	1	3500	292	2	88	3	20	1			2	1	1	8	888
2017.**.**.			2015	5	1	2		2	14		3	3			1		4973.65	4305.67				4001.12	5261.15						605	5	4	20	2	2	2	600	600	2	88	3	20	1			2	2	88	8	888
2017.**.**.			2015	5	1	2		2	12		3	3			1		4973.65	4305.67				4001.12	5261.15						605	5	4	20	2	2	2	600	600	2	88	3	20	1			1	2	88	8	888
2020.**.**.			2018	5	1	2		1	17		4	4	4	5	2	7	5099.16	6635.52		11604.76	14068.17	10340.14	11626.65				38742.81	14689.43	805	5	6	20	2	2	1	10500	875	2	88	3	20	1			2	2	88	8	888
2019.**.**.			2014	6	1	2		1	14		2	3	2	3	1		3665.98	4058.49				4654.78	4657.18						606	5	7	20	2	2	1	4500	375	2	88	3	20	1			2	2	88	8	888
2019.**.**.			2014	6	1	2		1	15		3	3	3	3	1	7	3665.98	5497.55				6665.05	6710.6						606	5	7	20	2	2	1	4500	375	2	88	3	20	1			1	2	88	8	888
2019.**.**.			2014	6	1	2		1	10		3	3	4	4	1		3665.98	4058.49				3723.82	3725.75						606	4	4	20	1	2	1	6000	500	2	88	3	20	1			2	2	88	8	888
2019.**.**.			2014	6	1	2		1	10		2	3	2	3	1		3665.98	4058.49				3723.82	3725.75						606	4	4	20	2	2	2	300	300	2	88	3	20	1			2	2	88	8	888
2019.**.**.			2014	6	1	2		2	13		2	3	2	3	1		4347.42	5248.71				4765.47	4473.53						606	5	4	20	1	2	1	4500	375	2	88	3	20	1			2	2	88	8	888
2019.**.**.			2014	6	1	2		1	12		4	4	5	5	1		4347.42	4812.9				4416.01	4418.3						606	4	4	20	2	2	1	9000	750	2	88	3	20	1			1	2	88	8	888
2019.**.**.			2014	6	1	1		1	18		3	3	4	4	3	7	7558.54	11334.87				10993.62	11068.75						617	4	4	20	2	1	1	5000	417	2	88	3	20	1			2	2	88	8	888
2019.**.**.			2014	6	1	1		1	16		4	4	5	5	2	7	7558.54	11334.87				10993.62	11068.75						617	3	4	20	3	1	2	1000	1000	2	88	3	20	1			3	2	88	8	888
2019.**.**.			2014	6	1	2		1	11		2	2	2	2	1		2455.96	2718.91				2494.71	2496						606	4	4	20	2	2	1	3200	267	2	88	3	20	1			1	2	88	8	888
2020.**.**.			2017	6	1	2		1	16		4	4	5	5	2	7	5742.95	8041.87			12881.31	7959.26	13277.15					13497.73	706	4	4	20	3	2	1	12500	1042	2	88	3	20	1			2	2	88	8	888
2020.**.**.			2017	6	1	2		2	6	82	1	2	1	2	1		8905.53	8746.87			9932.81	8484.13	6262.54					9932.81	706	5	4	20	1	2	1	2500	208	2	88	3	10	1			2	2	88	8	888
2018.**.**.			2016	6	1	2		1	7		2	3			1		8779.25	6103.84				6021.79	6142.36						706	4	4	20	2	2	1	4500	375	2	88	3	20	1			3	2	88	8	888
2018.**.**.			2016	6	1	1		1	6	76	1	2			1		8268.64	5748.83				5671.55	5785.11						718	4	4	20	1	3	2	210	210	2	88	3	20	1			3	2	88	8	888
2018.**.**.			2016	6	1	2		2	9		1	1			1		5862.4	3557.59				3863.41	4279.34						706	4	4	20	2	2	1	2000	167	2	88	3	10	1			1	1	14	8	888
2018.**.**.			2016	6	1	2		2	7		1	1			1		5862.4	3557.59				3863.41	4279.34						706	4	4	20	2	2	1	2000	167	2	88	3	10	1			1	2	88	8	888
2018.**.**.			2016	6	1	2		2	9		2	3			1		4115.92	2497.74				2712.46	3004.47						706	3	4	20	2	2	1	4500	375	2	88	3	20	1			2	2	88	8	888
2018.**.**.			2016	6	1	2		1	12		2	2			1		4115.92	4101.28				3873.26	3733.4						706	3	4	20	2	2	2	300	300	2	88	3	20	1			3	2	88	8	888
2017.**.**.			2015	6	1	1		1	18		1	2			2	7	3088.46	4664.97				4427.57	4292.65						617	4	4	20	1	1	1	2200	183	2	88	3	20	1			3	2	88	8	888
2017.**.**.			2015	6	1	1		1	15		1	2			1	7	3088.46	4664.97				4427.57	4292.65						617	4	4	20	1	1	1	2200	183	2	88	3	20	1			2	2	88	8	888
2017.**.**.			2015	6	1	2		2	14		4	4			1		6157.52	5155.23				4843.04	6284.45						606	4	4	20	3	2	1	14000	1167	2	88	3	20	1			3	2	88	8	888
2017.**.**.			2015	6	1	2		1	11		4	4			1		6157.52	4323.44				3969.53	5170.78						606	4	4	20	3	2	1	14000	1167	2	88	3	20	1			1	2	88	8	888
2017.**.**.			2015	6	1	2		2	18		4	4			2	7	6157.52	13257.95				8509.05	7911.51						606	5	7	20	2	2	1	7240	603	2	88	3	20	1			2	2	88	8	888
2017.**.**.			2015	6	1	2		1	16		3	4			2	7	6157.52	9300.63				8827.32	8558.34						606	5	7	20	2	2	1	7240	603	2	88	3	20	1			2	2	88	8	888
2017.**.**.			2015	6	1	1		1	16		2	2			2	7	7125.18	10762.23				10214.54	9903.29						617	3	4	20	1	1	1	3000	250	2	88	3	10	1			3	2	88	8	888
2017.**.**.			2015	6	1	2		1	17		1	1			1	7	3465.65	5234.69				4968.29	4816.9						606	4	4	10	1	2	2	129	129	2	88	3	30	2			3	1	4	8	888
2017.**.**.			2015	6	1	2		2	13		3	3			1		4537.12	3798.59				3568.56	4630.65						606	4	4	20	2	2	2	500	500	2	88	3	20	1			2	2	88	8	888
2017.**.**.			2015	6	1	2		1	10		3	3			1		4537.12	3185.69				2924.92	3810.05						606	4	4	20	2	2	2	500	500	2	88	3	20	1			2	2	88	8	888
2020.**.**.			2018	6	1	2		1	15		3	4	4	4	2	7	8279	16089.32		38643.3	21959.21	13636.56	11614.86				25802.34	22928.95	806	4	4	20	3	2	1	8000	667	2	88	3	20	1			1	2	88	8	888
2020.**.**.			2018	6	1	2		2	11		2	3	2	3	1		8279	10251.09			18601.18								806	5	4	20	2	2	2	500	500	2	88	3	20	1			2	2	88	8	888
2020.**.**.			2018	6	1	2		1	8		2	3	3	3	1		8279	6892.52			7827.83	14007.94	11549.46					8010.95	806	5	4	20	2	2	2	500	500	2	88	3	20	1			2	2	88	8	888
2020.**.**.			2018	6	1	1		2	18		2	3	2	3	3	7	7316.2	10035.46				15408.02	11162.03						818	4	4	20	1	1	1	5200	433	2	88	3	20	1			3	2	88	8	888
2019.**.**.			2014	7	1	2		2	13		3	4	4	4	1		5397.77	4804.76				4256.92	6144.03						607	4	4	20	2	2	2	510	510	2	88	3	20	1			3	2	88	8	888
2019.**.**.			2014	7	1	2		2	15		3	4	4	4	2	7	5397.77	17236.07				13929.33	9742.45						607	4	4	20	2	2	2	510	510	2	88	3	20	1			3	2	88	8	888
2020.**.**.			2017	7	1	1		2	11		1	2	1	2	1		3092.28	2965.88			3691.3	3001.5	2973.17					3871.06	719	6	7	20	2	1	1	3240	270	2	88	3	20	1			3	2	88	8	888
2020.**.**.			2017	7	1	1		2	9		1	2	1	2	1		3092.28	3477.42			2486.66	3627.23	2351.72					2486.66	719	6	7	20	2	1	1	3240	270	2	88	3	20	1			1	2	88	8	888
2018.**.**.			2016	7	1	1		1	10		1	2			1		3345.23	2751.92				2725.42	3112.54						719	3	4	20	1	3	1	2630	219	2	88	3	10	1			2	2	88	8	888
2018.**.**.			2016	7	1	2		2	7		3	3			1		7105.31	7380.96				6058.32	7093.71						707	4	4	20	2	2	1	6000	500	2	88	3	20	1			1	2	88	8	888
2018.**.**.			2016	7	1	2		1	7		3	3			1		7105.31	8270.98				8307.43	6799.08						707	4	4	20	2	2	1	6000	500	2	88	3	20	1			2	2	88	8	888
2018.**.**.			2016	7	1	2		1	10		3	3			1		7105.31	5845.1				5788.82	6611.05						707	4	4	20	2	2	1	6000	500	2	88	3	20	1			2	2	88	8	888
2018.**.**.			2016	7	1	2		1	7		3	3			1		7105.31	8270.98				8307.43	5099.31						707	4	4	20	2	2	1	6000	500	2	88	3	20	1			2	2	88	8	888
2018.**.**.			2016	7	1	2		2	8		4	4			1		6684.43	6943.76				5699.46	6673.53						707	4	4	20	2	2	1	18000	1500	2	88	3	10	1			1	2	88	8	888
2018.**.**.			2016	7	1	2		2	8		4	4			1		6684.43	6943.76				5699.46	6673.53						707	4	4	20	2	2	1	18000	1500	2	88	3	10	1			1	2	88	8	888
2018.**.**.			2016	7	1	2		1	14		2	3			1		6684.43	5498.87				5445.93	6219.46						707	4	4	20	2	2	1	4500	375	2	88	3	20	1			3	2	88	8	888
2018.**.**.			2016	7	1	2		2	10		2	3			1		6684.43	12417.57				14438.48	6576.39						707	4	4	20	2	2	1	4500	375	2	88	3	20	1			2	2	88	8	888
2017.**.**.			2015	7	1	2		1	13		4	4			1		5314.01	3786.03				3155.11	4689.93						607	4	4	20	3	2	1	10000	833	2	88	3	20	1			2	2	88	8	888
2017.**.**.			2015	7	1	2		1	10		4	4			1		5314.01	3786.03				3155.11	4689.93						607	4	4	20	3	2	1	10000	833	2	88	3	20	1			2	2	88	8	888
2017.**.**.			2015	7	1	2		2	15		3	3			1	7	5314.01	5355.86				4295.87	7175.8						607	4	4	20	3	2	1	6000	500	2	88	3	20	1			3	1	3	8	888
2017.**.**.			2015	7	1	2		2	17		3	3			2	7	5314.01	5355.86				4295.87	7175.8						607	4	4	20	3	2	1	6000	500	2	88	3	20	1			2	2	88	8	888
2020.**.**.			2018	7	1	2		2	9		2	2	2	3	1		8229.96	9058.81			6997.46	9857.32	6301.31					7146.02	807	3	4	20	1	2	1	4000	333	2	88	3	10	2			1	2	88	8	888
2020.**.**.			2018	7	1	2		1	10		1	2	2	3	1		3965.19	5253.28		8882.06	6562.76	4956.64	3418.75				14944.93	6852.58	807	6	4	20	1	2	1	5000	417	2	88	3	20	1			3	2	88	8	888
2020.**.**.			2018	7	1	2		1	9		1	2	2	3	1		3965.19	3623.86			5198.75	3435.42	3451.69					5320.37	807	6	4	20	1	2	1	5000	417	2	88	3	20	1			3	2	88	8	888
2020.**.**.			2018	7	1	2		2	6	76	1	2	2	3	1		3965.19	4364.53			3371.38	4749.26	3035.97					3442.95	807	6	4	20	1	2	1	5000	417	2	88	3	20	1			2	2	88	8	888
2019.**.**.			2014	8	1	1		1	10		2	3	2	3	1		6703.08	5692.29				5833.72	9717.82						619	4	4	20	2	3	2	340	340	2	88	3	20	1			2	2	88	8	888
2019.**.**.			2014	8	1	2		2	11		3	3	4	4	1		5033.72	5503.86				5238.12	5541.66						608	4	4	20	3	2	1	6000	500	2	88	3	20	1			2	1	4	8	888
2019.**.**.			2014	8	2	2		1	10		3	3	3	4	1		4530.34	3847.19				3942.77	4925.91						608	5	4	20	1	2	2	500	500	2	88	3	10	1			3	2	88	8	888
2019.**.**.			2014	8	1	2		1	18		3	3	4	4	3	3	5704.88	16559.89				11127.77	11917.31						608	4	4	20	3	2	1	5000	417	2	88	3	20	1			2	2	88	8	888
2019.**.**.			2014	8	1	1		2	16		2	2	2	3	2	7	5175.76	5423.17				5778.12	9035.27						619	3	4	20	1	1	2	250	250	2	88	3	10	1			3	2	88	8	888
2019.**.**.			2014	8	1	2		1	16		4	4	5	5	2	7	5126.13	7439.96				7499.15	8031.24						608	5	4	20	1	2	2	1000	1000	2	88	3	20	1			2	1	14	8	888
2019.**.**.			2014	8	1	2		2	12		2	3	2	3	1		5126.13	5604.9				8001.43	7524.53						608	4	4	20	2	2	2	300	300	2	88	3	20	1			2	2	88	8	888
2019.**.**.			2014	8	2	1		2	14		1	2	1	2	1		7857.14	8590.99				10901.59	11533.33						619	4	4	20	1	3	2	200	200	2	88	3	20	1			3	2	88	8	888
2019.**.**.			2014	8	2	1		1	16		3	3	3	3	2	7	7857.14	11403.7				11494.43	12309.99						619	3	4	20	1	3	1	3800	317	2	88	3	20	1			2	2	88	8	888
2019.**.**.			2014	8	1	2		2	16		3	3	3	3	2	7	4613.52	4834.05				5150.43	8053.75						608	3	4	20	2	2	1	4000	333	2	88	3	20	1			2	2	88	8	888
2019.**.**.			2014	8	1	2		1	18		2	2	3	3	2	7	4613.52	6695.96				6749.24	7228.12						608	4	4	20	2	2	1	3500	292	2	88	3	20	1			3	2	88	8	888
2019.**.**.			2014	8	1	2		1	17		4	4	5	5	2	7	4271.77	6199.97				6249.3	6692.7						608	4	4	20	3	2	1	15000	1250	2	88	3	20	1			1	2	88	8	888
2019.**.**.			2014	8	1	2		2	17		4	4	5	5	2	7	4271.77	4475.97				4768.92	7457.18						608	4	4	20	3	2	1	15000	1250	2	88	3	20	1			2	2	88	8	888
2019.**.**.			2014	8	1	1		1	11		2	3	2	3	1		6408.09	5441.78				5576.98	6967.62						619	4	4	20	1	4	2	300	300	2	88	3	20	1			3	2	88	8	888
2019.**.**.			2014	8	1	1		2	14		2	3	2	3	1		6408.09	7006.6				6668.3	7054.72						619	4	4	20	1	4	2	300	300	2	88	3	20	1			3	1	3	8	888
2019.**.**.			2014	8	2	2		1	15		4	4	5	5	1	7	5544.71	8047.48				16223.01	21095.68						608	5	4	20	2	2	2	700	700	2	88	3	10	1			3	2	88	8	888
2019.**.**.			2014	8	2	2		2	16		4	4	4	5	2	7	5544.71	5809.75				12379.99	21187.42						608	5	4	20	2	2	2	700	700	2	88	3	10	1			2	2	88	8	888
2019.**.**.			2014	8	1	2		2	17		4	4	5	5	2	7	5252.88	5503.97				5864.21	9169.89						608	4	4	20	2	2	1	8000	667	2	88	3	10	1			2	2	88	8	888
2019.**.**.			2014	8	1	1		1	10		1	2	2	2	1		8429.1	7158.03				7335.88	12220.13						619	4	4	20	1	1	2	260	260	2	88	3	20	1			3	2	88	8	888
2019.**.**.			2014	8	1	2		1	13		4	4	5	5	1		4865.93	4132.17				4234.83	5290.8						608	4	4	20	3	2	1	9000	750	2	88	3	20	2			1	2	88	8	888
2019.**.**.			2014	8	1	2		2	14		4	4	5	5	1		4865.93	5320.4				5063.52	5356.94						608	4	4	20	3	2	1	9000	750	2	88	3	20	2			2	2	88	8	888
2019.**.**.			2014	8	1	2		2	18		3	4	4	4	2	7	4865.93	5098.52				5432.22	8494.38						608	3	4	20	1	2	1	6000	500	2	88	3	20	1			2	2	88	8	888
2019.**.**.			2014	8	1	2		1	14		4	4	5	5	1		5050.19	4288.64				4395.19	5491.14						608	3	4	20	1	2	2	600	600	2	88	3	20	1			2	2	88	8	888
2020.**.**.			2017	9	1	2		2	6	83	3	3	3	4	1		6423.35	5123.05			5315.45	5283.96	5027.01					5315.45	709	4	4	20	2	2	1	6000	500	2	88	3	20	1			1	2	88	8	888
2020.**.**.			2017	9	1	1		2	6	73	3	3	3	4	1		5784.44	4613.48			7180.11	4758.38	4526.99					7180.11	721	5	7	20	2	4	1	7200	600	2	88	3	20	1			2	2	88	8	888
2020.**.**.			2017	9	2	2		1	7		2	2	2	3	1		4242.05	4133.57				3951.01	3588.79						709	4	4	20	2	2	2	350	350	2	88	3	20	1			3	2	88	8	888
2020.**.**.			2017	9	1	2		1	15		3	4	4	4	1	7	7228.95	10163.31				11179.15	13949.68						709	4	4	20	2	2	2	680	680	2	88	3	20	1			2	2	88	8	888
2020.**.**.			2017	9	1	2		1	18		3	3	3	4	3	6	6194.79	8709.36			12886.3								709	4	4	20	2	2	2	500	500	2	88	3	20	1			4	2	88	8	888
2020.**.**.			2017	9	1	2		2	18		1	2	2	3	2	7	6194.79	8756.03			12682.85								709	5	4	20	1	2	1	4000	333	2	88	3	20	1			2	2	88	8	888
2020.**.**.			2017	9	1	2		2	15		1	2	2	3	2	6	6194.79	8756.03											709	5	4	20	1	2	1	4000	333	2	88	3	20	1			3	2	88	8	888
2020.**.**.			2017	9	1	1		1	13		4	4	5	5	1		5055.63	13688.96			6309.98	13884.73	10365.78					6611.94	721	4	4	20	2	1	1	14000	1167	2	88	3	20	1			2	2	88	8	888
2020.**.**.			2017	9	1	2		1	11		2	3	2	3	1		6661.25	9018.22			24941.92	9147.2	9105.24					26135.48	709	4	4	20	2	2	2	400	400	2	88	3	10	1			1	2	88	8	888
2020.**.**.			2017	9	1	2		2	9		2	3	2	3	1		6661.25	5312.79			16536.97	5479.66	6950.93					16536.97	709	4	4	20	2	2	2	400	400	2	88	3	10	1			1	2	88	8	888
2020.**.**.			2017	9	1	2		1	14		3	3	3	4	1		4319.47	5847.84			7188.23	5931.47	4428.2					11298.32	709	6	7	20	2	2	2	650	650	2	88	3	20	1			2	2	88	8	888
2020.**.**.			2017	9	1	2		2	9		3	3	3	4	1		4319.47	3445.06				3553.27	3380.48						709	6	7	20	2	2	2	650	650	2	88	3	20	1			2	2	88	8	888
2020.**.**.			2017	9	1	2		2	17		1	1	1	1	2	7	4547.1	6427.09			5585.68	5796.59	7624.53					5857.68	709	4	4	20	3	2	1	1220	102	2	88	3	20	1			3	2	88	8	888
2020.**.**.			2017	9	1	2		2	9		1	2	1	3	1		4654.6	3712.35			3851.78	3828.96	3642.76					3851.78	709	4	4	20	2	2	2	300	300	2	88	3	10	2			1	2	88	8	888
2020.**.**.			2017	9	1	2		2	6	77	1	2	1	3	1		4654.6	3712.35			3851.78	3828.96	3642.76					3851.78	709	4	4	20	2	2	2	300	300	2	88	3	10	2			1	2	88	8	888
2020.**.**.			2017	9	1	2		1	14		4	4	5	5	1		5329	7214.58			11085.3								709	4	4	20	3	2	1	10000	833	2	88	3	20	1			2	1	14	8	888
2020.**.**.			2017	9	1	2		1	7		4	4	4	4	1		5329	5192.72				4963.39	6011.13						709	4	4	20	2	2	1	8000	667	2	88	3	20	1			1	2	88	8	888
2018.**.**.			2016	9	2	2		1	9		1	2			1		6282.98	5062.25				5405.27	4739.54						709	5	4	10	1	2	1	3000	250	2	88	3	20	1			3	2	88	8	888
2018.**.**.			2016	9	2	2		1	6	76	1	2			1		6282.98	5062.25				5405.27	4739.54						709	5	4	10	1	2	1	3000	250	2	88	3	20	1			1	2	88	8	888
2018.**.**.			2016	9	2	2		1	9		2	3			1		6282.98	5062.25				5405.27	5924.42						709	5	4	20	1	2	1	6100	508	2	88	3	20	1			2	2	88	8	888
2018.**.**.			2016	9	1	1		1	6	79	3	3			1		5149.32	4148.85				4429.98	3884.37						721	4	4	20	2	3	1	6000	500	2	88	3	20	1			2	1	3	8	888
2018.**.**.			2016	9	1	2		1	17		4	4			2	7	4808.23	6505.11				6757.43	8474.75						709	4	4	20	2	2	1	10000	833	2	88	3	20	1			3	2	88	8	888
2018.**.**.			2016	9	1	2		1	13		4	4			1		4808.23	4580.52				4684.08	4702.34						709	4	4	20	1	2	1	18000	1500	2	88	3	20	1			2	2	88	8	888
2018.**.**.			2016	9	1	2		2	10		4	4			1		4808.23	5562.82				4694.45	4972.21						709	4	4	20	1	2	1	18000	1500	2	88	3	20	1			1	2	88	8	888
2018.**.**.			2016	9	2	2		2	8		4	4			1		4255.77	4443.11				4346.1	3349.44						709	3	4	20	2	2	1	10000	833	2	88	3	20	1			2	2	88	8	888
2018.**.**.			2016	9	2	2		1	8		2	3			1		4255.77	3428.91				3661.26	3210.32						709	4	4	20	3	2	1	5000	417	2	88	3	10	1			1	2	88	8	888
2018.**.**.			2016	9	2	2		2	13		4	4			1		4255.77	4923.66				5540.1	5281.1						709	6	7	20	2	2	1	9912	826	2	88	3	20	1			3	2	88	8	888
2018.**.**.			2016	9	2	2		1	7		4	4			1		4255.77	3428.91				3661.26	3852.39						709	6	7	20	2	2	1	9912	826	2	88	3	20	1			1	2	88	8	888
2018.**.**.			2016	9	2	2		1	9		2	3			1		4255.77	3428.91				3661.26	3210.32						709	4	4	20	1	2	1	5000	417	2	88	3	10	1			3	2	88	8	888
2018.**.**.			2016	9	2	2		1	7		2	3			1		4255.77	3428.91				3661.26	3210.32						709	4	4	20	1	2	1	5000	417	2	88	3	10	1			1	2	88	8	888
2018.**.**.			2016	9	2	2		1	7		3	3			1		4255.77	3428.91				3661.26	3210.32						709	3	4	20	3	2	1	6000	500	2	88	3	20	1			1	2	88	8	888
2018.**.**.			2016	9	1	1		1	17		1	2			2	7	10429.45	16870.65											721	4	4	20	2	3	2	250	250	2	88	3	20	1			1	2	88	8	888
2018.**.**.			2016	9	1	2		2	10		4	4			1		5801.5	6711.98				5664.23	5999.36						709	4	4	20	3	2	1	8000	667	2	88	3	20	1			1	2	88	8	888
2018.**.**.			2016	9	1	2		1	18		4	4			2	7	5801.5	7848.93				8153.38	10225.45						709	4	4	20	3	2	1	12500	1042	2	88	3	20	1			2	2	88	8	888
2018.**.**.			2016	9	1	2		1	15		4	4			2	7	5801.5	7848.93				8153.38	10225.45						709	4	4	20	3	2	1	12500	1042	2	88	3	20	1			2	2	88	8	888
2018.**.**.			2016	9	1	2		1	7		3	4			1		5801.5	4674.32				4991.06	4376.34						709	4	4	20	2	2	1	7000	583	2	88	3	20	1			2	2	88	8	888
2018.**.**.			2016	9	1	2		1	11		3	3			1		5801.5	5526.76				5651.71	5673.75						709	3	4	20	2	2	2	450	450	2	88	3	20	1			2	2	88	8	888
2018.**.**.			2016	9	1	2		2	13		2	3			1		5801.5	6711.98				5664.23	5999.36						709	5	4	20	1	2	1	5000	417	2	88	3	10	2			1	2	88	8	888
2018.**.**.			2016	9	1	2		2	10		2	3			1		5801.5	6711.98				5664.23	5999.36						709	5	4	20	1	2	1	5000	417	2	88	3	10	2			1	2	88	8	888
2018.**.**.			2016	9	1	1		1	7		4	4			1		8048.66	6484.88				6924.3	9107.21						721	3	4	20	2	4	1	9800	817	2	88	3	20	1			2	2	88	8	888
2018.**.**.			2016	9	1	1		1	16		2	3			2	7	8048.66	10889.14				11311.51	14186.18						721	5	4	20	2	1	2	450	450	2	88	3	10	1			2	2	88	8	888
2018.**.**.			2016	9	1	2		1	14		2	3			1		5048.64	4809.55				7377.43	6583.28						709	4	4	20	3	2	1	5920	493	2	88	3	10	1			2	1	3	8	888
2018.**.**.			2016	9	1	2		2	11		3	3			1		5048.64	5840.96				4929.18	6961.09						709	4	4	20	3	2	1	5920	493	2	88	3	10	1			2	2	88	8	888
2018.**.**.			2016	9	1	2		1	8		2	3			1		5048.64	4067.73				4343.37	3808.42						709	4	4	20	2	2	1	5400	450	2	88	3	20	1			3	2	88	8	888
2018.**.**.			2016	9	1	2		1	6	80	2	3			1		5048.64	4067.73				4343.37	3808.42						709	4	4	20	2	2	1	5400	450	2	88	3	20	1			3	2	88	8	888
2018.**.**.			2016	9	1	2		1	6	76	1	2			1		5048.64	4067.73											709	4	4	20	2	2	1	3600	300	2	88	3	20	1			3	2	88	8	888
2018.**.**.			2016	9	1	2		2	13		4	4			1		6331.49	7325.14				6181.68	6547.43						709	3	4	20	2	2	1	8400	700	2	88	3	20	2			2	2	88	8	888
2018.**.**.			2016	9	1	2		1	17		4	4			2	7	6331.49	8565.96											709	4	4	20	3	2	1	10040	837	2	88	3	20	2			1	2	88	8	888
2018.**.**.			2016	9	1	2		1	13		4	4			1		6331.49	6031.65				6168.02	6192.07						709	4	4	20	2	2	1	18000	1500	2	88	3	20	2			3	1	7	8	888
2018.**.**.			2016	9	1	1		2	17		1	2			2	7	5624.54	8618.44				12190.64	12196						721	4	4	20	2	4	2	230	230	2	88	3	20	1			4	1	2	8	888
2018.**.**.			2016	9	1	1		2	9		1	2			1		5624.54	5872.14				5743.92	5902.28						721	4	4	20	2	4	2	230	230	2	88	3	20	1			3	2	88	8	888
2018.**.**.			2016	9	1	1		2	7		1	2			1		5624.54	5872.14				5743.92	4426.71						721	4	4	20	1	4	2	240	240	2	88	3	20	1			2	1	8	8	888
2018.**.**.			2016	9	1	2		2	17		4	4			2	7	7322.51	11220.22				10580.55	11908.34						709	4	4	20	3	2	1	10000	833	2	88	3	20	1			2	1	14	8	888
2018.**.**.			2016	9	1	2		1	10		4	4			1		7322.51	6975.74				7133.44	7161.26						709	4	4	20	3	2	1	10000	833	2	88	3	20	1			1	2	88	8	888
2018.**.**.			2016	9	1	2		1	12		4	4			1		7322.51	6975.74				10700.17	9548.35						709	4	4	20	2	2	1	18000	1500	2	88	3	20	1			2	2	88	8	888
2018.**.**.			2016	9	1	2		2	18		3	4			3	1	7322.51	11220.22											709	4	4	20	2	2	1	7000	583	2	88	3	20	2			3	2	88	8	888
2018.**.**.			2016	9	1	2		1	15		3	3			1	7	7322.51	16870.65				10290.98	17208.4						709	4	4	20	2	2	2	500	500	2	88	3	20	1			2	2	88	8	888
2018.**.**.			2016	9	1	2		1	8		2	3			1		5296.12	4267.13				4556.28	3995.1						709	3	4	20	1	2	2	310	310	2	88	3	20	1			3	2	88	8	888
2018.**.**.			2016	9	1	2		1	9		4	4			1		5296.12	4267.13				4556.28	3995.1						709	4	4	20	2	2	2	1000	1000	2	88	3	20	1			3	2	88	8	888
2018.**.**.			2016	9	1	2		2	6	72	4	4			1		5296.12	5529.26				5408.52	4168.23						709	4	4	20	2	2	2	1000	1000	2	88	3	20	1			1	2	88	8	888
2018.**.**.			2016	9	1	2		2	16		2	2			2	7	4436.68	6798.29				6410.71	7215.22						709	4	4	20	1	2	1	4000	333	2	88	3	20	1			2	2	88	8	888
2018.**.**.			2016	9	1	2		1	12		2	2			1		4436.68	4226.58				4322.13	4338.98						709	4	4	20	1	2	1	4000	333	2	88	3	20	1			2	2	88	8	888
2018.**.**.			2016	9	1	2		2	10		1	2			1		4436.68	5132.96				4331.7	4587.99						709	3	4	20	2	2	1	2200	183	2	88	3	10	1			2	2	88	8	888
2018.**.**.			2016	9	1	2		1	16		2	3			2	7	4436.68	6002.44				6235.27	7819.88						709	4	4	20	2	2	2	400	400	2	88	3	20	1			2	2	88	8	888
2018.**.**.			2016	9	1	2		2	10		3	4			1		5850.01	6768.1				5711.59	8066.03						709	4	4	20	2	2	1	7000	583	2	88	3	20	1			1	2	88	8	888
2018.**.**.			2016	9	1	2		2	8		3	4			1		5850.01	6107.53				5974.17	6138.88						709	4	4	20	2	2	1	7000	583	2	88	3	20	1			1	2	88	8	888
2018.**.**.			2016	9	2	1		1	9		1	2			1		4931.42	3973.29				4242.52	3720						721	4	4	20	1	1	1	2500	208	2	88	3	10	2			1	2	88	8	888
2018.**.**.			2016	9	2	1		2	7		1	2			1		4931.42	5148.51				5036.08	3881.2						721	4	4	20	1	1	1	2500	208	2	88	3	10	2			1	2	88	8	888
2018.**.**.			2016	9	1	2		2	8		2	3			1		4280.37	4468.79				4371.21	3368.8						709	4	4	20	2	2	1	4500	375	2	88	3	20	1			2	2	88	8	888
2018.**.**.			2016	9	1	2		1	14		2	3			1		4280.37	4077.66				5212.31	5232.64						709	5	4	20	2	2	1	6400	533	2	88	3	10	1			4	2	88	8	888
2018.**.**.			2016	9	1	1		1	6	77	1	2			1		6737.75	5428.67				5796.52	5082.6						721	4	4	20	1	1	1	3360	280	2	88	3	20	1			2	1	1	8	888
2018.**.**.			2016	9	1	1		2	18		2	3			3	3	5934.72	9093.72				10719.1	12064.29						721	5	4	20	1	1	1	5400	450	2	88	3	20	1			2	1	4	8	888
2018.**.**.			2016	9	1	2		2	11		2	3			1		5609.6	6489.95				5476.86	7251.14						709	5	4	20	1	2	1	5000	417	2	88	3	20	1			2	2	88	8	888
2018.**.**.			2016	9	1	2		1	9		2	3			1		5609.6	4519.7				4825.96	5289.47						709	5	4	20	1	2	1	5000	417	2	88	3	20	1			4	2	88	8	888
2018.**.**.			2016	9	1	2		1	11		1	2			1		5609.6	5343.95				5464.76	5486.07						709	3	4	20	2	2	1	3110	259	2	88	3	10	1			2	2	88	8	888
2018.**.**.			2016	9	1	2		2	9		4	4			1		6176.81	6448.72				6307.91	4861.36						709	5	7	20	2	2	1	10000	833	2	88	3	20	1			3	2	88	8	888
2018.**.**.			2016	9	1	2		2	7		4	4			1		6176.81	6448.72				6307.91	4861.36						709	5	7	20	2	2	1	10000	833	2	88	3	20	1			2	2	88	8	888
2018.**.**.			2016	9	1	2		2	7		4	4			1		6176.81	6448.72				6307.91	4861.36						709	4	4	20	2	2	1	10000	833	2	88	3	20	2			2	2	88	8	888
2018.**.**.			2016	9	1	2		2	6	74	4	4			1		6176.81	6448.72				6307.91	4861.36						709	4	4	20	2	2	1	10000	833	2	88	3	20	2			2	2	88	8	888
2018.**.**.			2016	9	1	2		2	14		2	3			1		6176.81	7146.18											709	5	4	20	1	2	1	6000	500	2	88	3	20	1			1	2	88	8	888
2018.**.**.			2016	9	1	2		1	12		2	3			1		6176.81	5884.3											709	5	4	20	1	2	1	6000	500	2	88	3	20	1			2	2	88	8	888
2018.**.**.			2016	9	1	2		1	8		3	4			1		6176.81	4976.71				5313.94	4659.45						709	4	4	20	1	2	1	7000	583	2	88	3	20	1			2	2	88	8	888
2018.**.**.			2016	9	1	2		1	7		3	4			1		6176.81	4976.71				5313.94	4659.45						709	4	4	20	1	2	1	7000	583	2	88	3	20	1			2	2	88	8	888
2018.**.**.			2016	9	1	2		2	16		3	4			2	7	5805.7	8896.03											709	5	4	20	2	2	1	8000	667	2	88	3	10	1			1	2	88	8	888
2018.**.**.			2016	9	1	2		2	14		3	4			1		5805.7	6716.84				7085.41	7504.63						709	5	4	20	2	2	1	8000	667	2	88	3	10	1			1	2	88	8	888
2018.**.**.			2016	9	1	2		1	12		3	4			1		5805.7	5530.76				7069.75	7097.32						709	5	4	20	2	2	1	8000	667	2	88	3	10	1			2	2	88	8	888
2018.**.**.			2016	9	1	2		1	13		2	3			1		5805.7	5530.76				5655.8	5677.86						709	4	4	20	1	2	1	5000	417	2	88	3	20	1			3	2	88	8	888
2018.**.**.			2016	9	1	2		2	8		2	3			1		5805.7	6061.28				5928.92	4569.29						709	4	4	20	1	2	1	5000	417	2	88	3	20	1			2	2	88	8	888
2018.**.**.			2016	9	1	2		2	9		3	3			1		5805.7	6061.28				5928.92	6092.39						709	4	4	20	2	2	1	6000	500	2	88	3	20	1			2	2	88	8	888
2018.**.**.			2016	9	1	2		1	6	78	3	3			1		5805.7	4677.71				4994.67	5839.34						709	4	4	20	2	2	1	6000	500	2	88	3	20	1			3	2	88	8	888
2018.**.**.			2016	9	1	2		2	18		3	3			3	7	5805.7	8896.03				8388.86	9441.61						709	4	4	20	3	2	2	500	500	2	88	3	20	1			3	2	88	8	888
2018.**.**.			2016	9	1	2		2	15		3	3			1	7	5805.7	8896.03				8388.86	9441.61						709	4	4	20	3	2	2	500	500	2	88	3	20	1			1	2	88	8	888
2018.**.**.			2016	9	2	2		1	11		1	2			1		4002.62	3813.07				3899.27	4893.1						709	5	4	20	2	2	1	2700	225	2	88	3	20	1			2	2	88	8	888
2018.**.**.			2016	9	2	2		1	8		1	2			1		4002.62	3224.95				3443.47	3774.2						709	5	4	20	2	2	1	2700	225	2	88	3	20	1			2	2	88	8	888
2018.**.**.			2016	9	2	2		1	6	74	1	2			1		4002.62	3224.95				3443.47	3774.2						709	5	4	20	2	2	1	2700	225	2	88	3	20	1			1	2	88	8	888
2018.**.**.			2016	9	2	2		1	17		1	1			2	7	4002.62	5415.19				7500.32	9406.43						709	4	4	20	2	2	1	2040	170	2	88	3	10	1			2	2	88	8	888
2018.**.**.			2016	9	2	2		1	14		1	1			1		4002.62	3813.07				5199.03	5219.3						709	4	4	20	2	2	1	2040	170	2	88	3	10	1			2	2	88	8	888
2018.**.**.			2016	9	1	2		2	6	79	2	3			1		4398.43	4592.06				4491.79	3461.72						709	4	4	20	2	2	1	5210	434	2	88	3	20	1			1	2	88	8	888
2018.**.**.			2016	9	1	2		1	18		2	2			3	7	4398.43	5950.7				6181.52	7752.47						709	4	4	20	2	2	1	3250	271	2	88	3	10	1			2	2	88	8	888
2018.**.**.			2016	9	1	2		2	15		2	2			2	7	4398.43	6739.68				6355.45	7153.02						709	4	4	20	2	2	1	3250	271	2	88	3	10	1			3	2	88	8	888
2018.**.**.			2016	9	1	2		1	8		2	2			1		4398.43	3543.86				3783.99	3317.94						709	3	4	20	2	2	2	300	300	2	88	3	10	1			3	2	88	8	888
2018.**.**.			2016	9	1	2		2	12		4	4			1		4390.12	5079.09				4286.24	4539.84						709	4	4	20	1	2	1	8000	667	2	88	3	20	1			2	2	88	8	888
2018.**.**.			2016	9	1	2		2	8		4	4			1		4390.12	4583.38				4483.29	3455.18						709	4	4	20	1	2	1	8000	667	2	88	3	20	2			4	2	88	8	888
2018.**.**.			2016	9	1	2		1	13		1	2			1		4907.35	4674.95				4780.64	4799.28						709	5	4	20	1	2	2	210	210	2	88	3	10	2			3	2	88	8	888
2018.**.**.			2016	9	1	2		1	11		1	2			1		4907.35	4674.95				4780.64	4799.28						709	5	4	20	1	2	2	210	210	2	88	3	10	1			1	2	88	8	888
2018.**.**.			2016	9	2	1		1	7		3	3			1		4394.33	3540.55				3780.47	3314.85						721	6	4	20	3	1	1	8258	688	2	88	3	20	1			2	2	88	8	888
2018.**.**.			2016	9	1	1		1	13		3	3			1		5851.09	5574				5700.01	5722.24						721	4	4	20	2	1	2	500	500	2	88	3	20	1			2	2	88	8	888
2018.**.**.			2016	9	1	1		2	11		3	3			1		5851.09	6769.34				5712.64	6050.64						721	4	4	20	2	1	2	500	500	2	88	3	20	1			2	2	88	8	888
2018.**.**.			2016	9	1	2		2	8		3	3			1		5098.13	5322.56				5206.34	4012.41						709	3	4	20	1	2	1	5800	483	2	88	3	20	1			1	1	5	8	888
2018.**.**.			2016	9	1	2		1	10		1	2			1		5225.78	4978.31				5090.86	5110.71						709	5	4	20	1	2	1	3000	250	2	88	3	10	1			2	2	88	8	888
2018.**.**.			2016	9	1	2		1	9		1	2			1		5225.78	4210.46				4495.76	3942.05						709	5	4	20	1	2	1	3000	250	2	88	3	10	1			1	2	88	8	888
2018.**.**.			2016	9	1	2		2	14		3	3			1		5225.78	6045.91				5102.13	5404.01						709	4	4	20	2	2	1	6900	575	2	88	3	10	1			3	2	88	8	888
2018.**.**.			2016	9	1	2		1	14		3	3			1		5225.78	4978.31				5090.86	5110.71						709	4	4	20	2	2	1	6500	542	2	88	3	20	1			3	2	88	8	888
2018.**.**.			2016	9	1	2		1	11		3	3			1		5225.78	4978.31				5090.86	5110.71						709	4	4	20	2	2	1	6500	542	2	88	3	20	1			2	2	88	8	888
2018.**.**.			2016	9	1	2		1	15		2	2			1	7	3824.73	5174.52				5375.23	6741.27						709	3	4	20	2	2	2	250	250	2	88	3	10	1			2	2	88	8	888
2018.**.**.			2016	9	1	1		2	14		1	1			1		9917.53	11473.96				9682.86	10255.76						721	6	7	10	1	1	1	2492	208	2	88	3	30	1			2	2	88	8	888
2018.**.**.			2016	9	1	1		2	12		1	1			1		9917.53	11473.96				9682.86	10255.76						721	6	7	10	1	1	1	2492	208	2	88	3	30	1			2	1	2	8	888
2018.**.**.			2016	9	1	1		2	8		1	1			1		9917.53	10354.1				10128.01	7805.44						721	6	7	10	1	1	1	2492	208	2	88	3	30	1			2	2	88	8	888
2017.**.**.			2015	8	1	2		1	11		3	3			1		4798.39	4929.2				5095.55	3997.91						608	4	4	20	2	2	1	5000	417	2	88	3	20	1			1	2	88	8	888
2017.**.**.			2015	8	2	2		1	17		3	3			2	7	7959.24	13557.18				13256.77	10975.96						608	4	4	20	2	2	1	5400	450	2	88	3	20	1			2	2	88	8	888
2017.**.**.			2015	8	2	2		1	10		3	3			1		7959.24	8176.22				8452.14	8841.94						608	4	4	20	2	2	2	470	470	2	88	3	20	1			3	2	88	8	888
2017.**.**.			2015	8	1	2		2	16		4	4			2	7	5671.36	10621.18											608	4	4	20	2	2	1	6800	567	2	88	3	20	1			3	2	88	8	888
2017.**.**.			2015	8	1	2		2	13		3	4			1		5671.36	7601.92				13152.61	11485.93						608	4	4	20	2	2	1	6800	567	2	88	3	20	1			3	2	88	8	888
2017.**.**.			2015	8	2	2		1	14		2	3			1		4940.39	5075.07				5246.34	4116.22						608	4	4	20	2	2	2	400	400	2	88	3	10	1			3	2	88	8	888
2017.**.**.			2015	8	2	2		2	15		4	4			1	7	4940.39	9252.23											608	4	4	20	2	2	1	10000	833	2	88	3	10	1			3	2	88	8	888
2017.**.**.			2015	8	1	2		2	16		3	3			2	7	5346.67	10013.1				8112.15	6815.92						608	4	4	20	3	2	2	450	450	2	88	3	20	1			2	2	88	8	888
2017.**.**.			2015	8	1	2		1	13		3	3			1		5346.67	5492.43				5677.78	4454.72						608	4	4	20	3	2	2	450	450	2	88	3	20	1			3	2	88	8	888
2017.**.**.			2015	8	1	2		1	12		4	4			1		5346.67	5492.43				5677.78	4454.72						608	3	4	20	2	2	1	10000	833	2	88	3	20	1			3	2	88	8	888
2017.**.**.			2015	8	1	1		2	16		2	3			2	7	5932.43	11110.11				12001.19	10083.54						619	4	4	20	2	3	1	4000	333	2	88	3	20	1			3	2	88	8	888
2017.**.**.			2015	8	1	1		2	13		2	3			1		5932.43	7951.86				9172.05	8009.78						619	4	4	20	2	3	1	4000	333	2	88	3	20	1			2	2	88	8	888
2017.**.**.			2015	8	1	1		2	18		2	3			3	3	5932.43	11110.11				9000.89	7562.65						619	3	4	20	2	1	2	300	300	2	88	3	10	1			3	2	88	8	888
2017.**.**.			2015	8	1	2		1	14		2	3			1		5242.69	5385.61				5567.36	4368.09						608	4	4	20	2	2	2	320	320	2	88	3	20	1			1	2	88	8	888
2017.**.**.			2015	8	1	2		1	10		3	4			1		5424.16	5572.03				5760.07	4519.29						608	4	4	20	2	2	1	6500	542	2	88	3	20	1			2	2	88	8	888
2017.**.**.			2015	8	1	2		1	17		2	2			2	7	5242.86	8930.3				8732.42	7230.02						608	4	4	20	1	2	2	300	300	2	88	3	20	1			2	2	88	8	888
2017.**.**.			2015	8	1	2		2	12		4	4			1		5041.21	6757.26				5845.61	5104.86						608	4	4	20	2	2	1	8000	667	2	88	3	20	1			1	2	88	8	888
2017.**.**.			2015	8	1	2		1	12		4	4			1		5041.21	5178.64											608	4	4	20	2	2	1	8500	708	2	88	3	20	1			1	2	88	8	888
2017.**.**.			2015	8	1	2		1	10		4	4			1		5041.21	5178.64											608	4	4	20	2	2	1	8500	708	2	88	3	20	1			1	2	88	8	888
2017.**.**.			2015	8	1	2		1	18		4	4			2	7	4474.05	7620.78				7451.91	6169.82						608	4	7	20	3	2	1	8000	667	2	88	3	20	1			2	2	88	8	888
2017.**.**.			2015	8	2	2		2	16		3	3			2	7	5871.53	10996.05				8908.48	7485.01						608	4	4	20	2	2	1	5000	417	2	88	3	20	1			2	2	88	8	888
2017.**.**.			2015	8	2	2		1	15		3	3			1	7	5871.53	10001.13				9779.52	8096.96						608	4	4	20	2	2	1	5000	417	2	88	3	20	1			3	2	88	8	888
2017.**.**.			2015	8	1	2		1	14		4	4			1		6014.65	6178.62				6387.13	5011.27						608	4	4	20	3	2	2	750	750	2	88	3	20	1			4	1	3	8	888
2017.**.**.			2015	8	1	2		2	11		3	4			1		5579.13	7478.29				6469.36	5649.57						608	3	4	20	1	2	2	490	490	2	88	3	20	1			1	2	88	8	888
2017.**.**.			2015	8	1	2		1	12		3	3			1		5579.13	5731.23				7899.52	6197.88						608	4	4	20	2	2	1	6000	500	2	88	3	20	1			3	2	88	8	888
2017.**.**.			2015	8	1	2		1	11		3	3			1		5579.13	5731.23				5924.64	4648.41						608	4	4	20	2	2	1	5500	458	2	88	3	20	1			3	2	88	8	888
2017.**.**.			2015	8	1	2		2	10		3	3			1		5579.13	7478.29				6469.36	5649.57						608	4	4	20	2	2	1	5500	458	2	88	3	20	1			3	2	88	8	888
2017.**.**.			2015	8	2	1		2	10		2	2			1		4437.81	5948.46				5145.92	4493.84						619	4	4	20	3	3	2	300	300	2	88	3	20	2			1	2	88	8	888
2017.**.**.			2015	8	1	1		2	17		2	2			2	7	7210.76	13504.13				10940.41	9192.26						619	3	4	20	2	1	1	3000	250	2	88	3	10	1			4	2	88	8	888
2017.**.**.			2015	8	1	2		1	12		4	4			1		4971.17	5106.7				5279.03	4141.87						608	5	4	20	2	2	1	8000	667	2	88	3	20	1			2	2	88	8	888
2017.**.**.			2015	8	1	2		2	17		4	4			2	7	4971.17	9309.88				7542.43	6337.24						608	4	4	20	2	2	1	7000	583	2	88	3	20	2			3	2	88	8	888
2017.**.**.			2015	8	1	2		2	10		4	4			1		4971.17	6663.38				5764.39	6711.91						608	4	6	20	2	2	1	13000	1083	2	88	3	20	1			2	1	2	8	888
2017.**.**.			2015	8	1	2		2	15		4	4			2	7	4971.17	9309.88				11313.65	8449.65						608	4	4	20	3	2	1	7940	662	2	88	3	20	1			1	2	88	8	888
2017.**.**.			2015	8	1	2		2	11		4	4			1		4971.17	6663.38				5764.39	6711.91						608	4	4	20	3	2	1	7940	662	2	88	3	20	1			1	2	88	8	888
2017.**.**.			2015	8	1	2		2	14		3	3			1		4971.17	6663.38				5764.39	5033.94						608	3	4	20	1	2	2	400	400	2	88	3	10	1			2	2	88	8	888
2020.**.**.			2018	9	1	2		2	17		4	4	5	5	2	7	5667.46	6022.96				7073.28	10304.42						809	5	4	20	2	2	1	15000	1250	2	88	3	20	1			2	1	2	8	888
2020.**.**.			2018	9	1	2		2	8		4	4	5	5	1		5667.46	5640.5			8282.62	5877.64	4972.41					8458.46	809	5	4	20	2	2	1	15000	1250	2	88	3	20	1			1	2	88	8	888
2020.**.**.			2018	9	1	2		2	8		4	4	5	5	1		5667.46	5640.5				5877.64	4972.41						809	5	4	20	2	2	1	15000	1250	2	88	3	20	1			1	2	88	8	888
2020.**.**.			2018	9	1	2		2	12		4	4	5	5	1		5182.63	5864.01		12349.93	6938.41	6327.08	5809.84				12209.97	7421.57	809	3	4	20	2	2	1	10000	833	2	88	3	20	1			3	2	88	8	888
2020.**.**.			2018	9	1	2		1	15		2	3	3	3	2	7	4593.69	5854.45		12776.31		6091.23	7680.25				12796.22		809	3	4	20	2	2	1	5000	417	2	88	3	20	1			3	2	88	8	888
2020.**.**.			2018	9	1	2		1	11		3	3	3	4	1		4236.59	4287.27		10874.54	5356.64	4245.69	4185.67				18297.48	5593.2	809	4	4	20	2	2	1	6500	542	2	88	3	20	1			1	2	88	8	888
2020.**.**.			2018	9	1	2		2	9		3	3	3	4	1		4236.59	4216.43			4127.66	4393.7	3717.02					4215.3	809	4	4	20	2	2	1	6500	542	2	88	3	20	1			4	2	88	8	888
2020.**.**.			2018	9	1	2		2	18		2	2	2	3	3	7	5906.09	6276.56		19452.2	15813.94	7371.1	10738.29				41392.89	33830.32	809	5	4	20	2	2	2	400	400	2	88	3	20	1			3	2	88	8	888
2020.**.**.			2018	9	1	2		2	7		2	2	2	3	1		5906.09	5877.99			5754.24	6125.12	6477.22					5876.41	809	5	7	20	2	2	1	5000	417	2	88	3	20	1			3	2	88	8	888
2020.**.**.			2018	9	1	2		1	12		2	2	2	3	1		11842.52	13483.22		63391.35	16846.34	13352.46	13163.69				74299.37	17590.29	809	4	4	20	1	2	2	400	400	2	88	3	20	2			1	2	88	8	888
2020.**.**.			2018	9	1	2		1	11		2	2	2	3	1		11842.52	13483.22			16846.34	13352.46	13163.69					17590.29	809	4	4	20	1	2	2	400	400	2	88	3	20	2			1	2	88	8	888
2020.**.**.			2018	9	1	2		1	14		4	4	5	5	1		5096.25	5157.21		26162.25	6443.57	5107.19	5034.99				29347.02	6728.13	809	4	4	20	2	2	1	14000	1167	2	88	3	20	1			2	2	88	8	888
2020.**.**.			2018	9	1	2		2	9		1	1	1	2	1		5840.74	5812.95			5690.57	6057.34	5124.43					5811.38	809	4	4	20	1	2	1	2400	200	2	88	3	20	1			2	2	88	8	888
2020.**.**.			2018	9	2	1		2	11		2	3	2	3	1		5473.21	6192.79			7327.43	6681.82	6135.59					7837.68	821	4	4	20	1	1	1	5000	417	2	88	3	20	1			1	2	88	8	888
2020.**.**.			2018	9	2	1		1	7		2	3	3	3	1		5473.21	7310.81			6167.12	7787.08	5459.52					6311.39	821	4	4	20	1	1	1	5000	417	2	88	3	20	1			1	2	88	8	888
2020.**.**.			2018	9	1	1		1	14		3	3	3	4	1		6092.22	6165.1			10784	7631.64	7523.75					11260.24	821	5	7	20	2	1	1	7352	613	2	88	3	20	1			3	2	88	8	888
2020.**.**.			2018	9	1	1		1	16		3	3	3	4	2	7	6092.22	7764.27			10784	8078.29	10185.66					11260.24	821	4	6	20	1	1	1	6000	500	2	88	3	20	1			3	2	88	8	888
2020.**.**.			2018	9	1	2		1	8		3	3	4	4	1		6142.37	8204.64			6921.12	8739.15	8169.35					7083.04	809	4	4	20	1	2	1	7000	583	2	88	3	20	1			2	2	88	8	888
2020.**.**.			2018	9	1	2		2	6	81	3	3	4	4	1		6142.37	6113.15			11968.89	6370.16	7185.43					12222.99	809	4	4	20	1	2	1	7000	583	2	88	3	20	1			1	2	88	8	888
2020.**.**.			2018	9	2	2		1	10		3	3	3	4	1		6076.95	6149.64			11525.32	6090	7504.88					12034.29	809	5	4	20	2	2	1	8000	667	2	88	3	20	1			1	2	88	8	888
2020.**.**.			2018	9	2	2		2	8		3	3	4	4	1		6076.95	6048.03				6302.31	6664.59						809	5	4	20	2	2	1	8000	667	2	88	3	20	1			3	2	88	8	888
2020.**.**.			2018	9	2	2		1	6	74	3	3	4	4	1		6076.95	8117.25				8646.06	7577.19						809	5	4	20	2	2	1	8000	667	2	88	3	20	1			3	2	88	8	888
2020.**.**.			2018	9	2	2		1	11		4	4	5	5	1		6076.95	6149.64		15598.4		6090	6003.9				13122.91		809	4	4	20	3	2	2	800	800	2	88	3	20	1			2	2	88	8	888
2020.**.**.			2018	9	2	2		2	8		3	3	4	4	1		6076.95	6048.03			20722.47	6302.31	5331.68					21162.41	809	5	4	20	2	2	2	700	700	2	88	3	20	1			1	2	88	8	888
2020.**.**.			2018	9	2	2		2	6	82	3	3	4	4	1		6076.95	6048.03				6302.31	5331.68						809	5	4	20	2	2	2	700	700	2	88	3	20	1			2	2	88	8	888
2020.**.**.			2018	9	1	2		2	17		4	4	5	5	2	7	5992.41	6368.29			9627.04	7478.84	10895.23					10297.43	809	4	4	20	2	2	2	1000	1000	2	88	3	20	1			3	2	88	8	888
2020.**.**.			2018	9	1	2		2	13		4	4	5	5	1		5992.41	6780.26			9627.04	7315.68	6717.63					10297.43	809	4	4	20	2	2	2	1000	1000	2	88	3	20	1			1	2	88	8	888
2020.**.**.			2018	9	1	2		2	9		1	2	1	2	1		6334.32	6304.18			6171.46	6569.23	5557.48					6302.48	809	5	4	20	2	2	1	4000	333	2	88	3	20	1			3	2	88	8	888
2020.**.**.			2018	9	1	2		2	7		1	2	1	2	1		6334.32	6304.18			6171.46	6569.23	5557.48					6302.48	809	5	4	20	2	2	1	4000	333	2	88	3	20	1			2	2	88	8	888
2020.**.**.			2018	9	1	1		2	14		2	2	2	3	1		8118.29	9185.64			21737.25	9911.01	9100.79					23250.94	821	4	4	20	1	2	2	400	400	2	88	3	20	1			2	2	88	8	888
2020.**.**.			2018	9	1	1		1	12		2	2	2	3	1		8118.29	8215.41			10264.57	8135.73	8020.71					10717.86	821	4	4	20	1	2	2	400	400	2	88	3	20	1			2	2	88	8	888
2020.**.**.			2018	9	1	2		1	12		4	4	4	5	1		5355.38	5419.44			6771.21	5366.88	5291.01					7070.24	809	5	4	20	1	2	1	10000	833	2	88	3	20	1			1	2	88	8	888
2020.**.**.			2018	9	1	2		1	18		2	3	3	3	2	1	5355.38	6825.19		14894.78	6771.21	7101.23	8953.72				14917.98	7070.24	809	3	4	20	2	2	1	5000	417	2	88	3	20	1			3	2	88	8	888
2019.**.**.			2014	9	1	2		2	13		1	2	1	2	1		7102.65	10905.02				9453.27	8496.28						609	3	4	20	2	2	2	160	160	2	88	3	20	1			3	2	88	8	888
2019.**.**.			2014	9	2	1		2	10		1	1	1	1	1		4314.37	6624.05				5742.21	5160.9						620	3	4	20	2	1	2	50	50	2	88	3	10	1			2	2	88	8	888
2020.**.**.			2017	10	1	1		1	15		2	3	3	3	2	7	3074.44	6021.48			3108.08	9287.28	5766.46					3256.81	722	6	6	20	2	1	1	6178	515	2	88	3	20	1			3	2	88	8	888
2018.**.**.			2016	10	2	2		2	17		3	3			2	7	2257.47	3728.91											710	4	4	20	2	2	2	550	550	2	88	3	20	1			3	2	88	8	888
2018.**.**.			2016	10	2	2		1	18		4	4			2	7	2257.47	4347.49				10008.17	6151.42						710	3	4	20	2	2	1	6500	542	2	88	3	20	1			2	2	88	8	888
2018.**.**.			2016	10	2	2		2	15		2	2			1	7	2257.47	3728.91				4839.58	3783.85						710	4	4	20	2	2	1	4000	333	2	88	3	20	1			3	2	88	8	888
2018.**.**.			2016	10	1	2		1	8		2	3			1		9513.52	7553.07				7369.21	7396.6						710	5	6	20	1	2	1	5280	440	2	88	3	20	1			2	2	88	8	888
2018.**.**.			2016	10	1	2		2	7		3	3			1		9513.52	5267.63				5906.08	7717.12						710	4	4	20	1	2	1	6500	542	2	88	3	20	1			1	2	88	8	888
2017.**.**.			2015	9	2	1		1	18		1	2			2	7	5234.25	7240.57				6935.25	8325.21						620	5	4	20	1	1	1	3000	250	2	88	3	10	1			3	2	88	8	888
2017.**.**.			2015	9	2	1		2	17		2	2			2	7	5234.25	8152.1				7087.5	7696						620	5	4	20	1	1	1	3000	250	2	88	3	10	1			3	2	88	8	888
2017.**.**.			2015	9	2	1		1	11		1	2			1		5234.25	4898.95				5094.79	5029.93						620	5	4	20	1	1	1	3000	250	2	88	3	10	1			2	2	88	8	888
2017.**.**.			2015	9	1	2		1	12		2	2			1		6025.79	5639.79				5865.24	5790.57						609	4	4	20	2	2	2	300	300	2	88	3	20	1			1	2	88	8	888
2017.**.**.			2015	9	1	2		1	11		2	2			1		6025.79	5639.79				5865.24	5790.57						609	4	4	20	2	2	2	300	300	2	88	3	20	1			1	2	88	8	888
2017.**.**.			2015	9	1	2		1	15		4	4			1	7	6025.79	8335.52				7984.03	9584.19						609	6	6	20	3	2	1	8630	719	2	88	3	10	1			2	2	88	8	888
2017.**.**.			2015	9	1	2		2	12		3	4			1		6025.79	6387.44				5884.39	7037.73						609	6	6	20	3	2	1	8630	719	2	88	3	10	1			2	2	88	8	888
2017.**.**.			2015	9	2	2		1	16		4	4			2	7	1910.11	2642.26				2530.85	3038.08						609	4	4	20	1	2	2	625	625	2	88	3	20	1			3	2	88	8	888
2017.**.**.			2015	9	1	2		1	12		2	2			1		6326.55	5921.28				6157.98	6079.59						609	4	4	20	2	2	1	3500	292	2	88	3	20	1			3	2	88	8	888
2020.**.**.			2018	10	1	2		1	7		4	4	5	4	1		6129.32	3865.78			10227.27	3856.13	5432.29					10466.53	810	4	4	20	2	2	2	700	700	2	88	3	20	1			2	2	88	8	888
2020.**.**.			2018	10	1	2		2	10		4	4	5	5	1		6129.32	4463.83			14581.77	4087.46	6104.99					15597.19	810	4	4	20	2	2	1	12000	1000	2	88	3	20	1			1	2	88	8	888
2020.**.**.			2018	10	1	2		2	15		2	3	3	4	2	7	6129.32	12211.62				12383.53	9901.6						810	4	4	20	2	2	2	500	500	2	88	3	10	1			2	2	88	8	888
2020.**.**.			2018	10	1	2		2	12		3	3	3	4	1		6129.32	4463.83		25954.66		4087.46	6104.99				34214.02		810	4	4	20	2	2	2	500	500	2	88	3	10	1			3	2	88	8	888
2020.**.**.			2018	10	1	2		2	10		3	3	4	4	1		6129.32	4463.83				4087.46	6104.99						810	4	4	20	2	2	1	7000	583	2	88	3	20	1			3	2	88	8	888
2019.**.**.			2014	10	1	2		1	11		1	2	2	2	1		6096.22	6748.93				6192.4	6195.61						610	4	4	20	1	2	1	3000	250	2	88	3	10	1			1	2	88	8	888
2019.**.**.			2014	10	1	2		1	11		3	4	4	4	1		8083.84	8949.37				8211.38	10269.54						610	5	4	20	1	2	2	570	570	2	88	3	20	1			2	2	88	8	888
2018.**.**.			2016	11	2	1		1	11		2	2			1		4423.57	4407.83				4162.77	5349.94						723	4	7	20	3	1	1	3984	332	2	88	5	20	1			3	2	88	8	888
2018.**.**.			2016	11	2	1		2	11		3	4			1		4512.69	4320.91				4315.46	4328.2						723	6	7	20	2	1	1	9320	777	2	88	3	20	2			1	2	88	8	888
2018.**.**.			2016	11	2	1		1	10		3	4			1		4512.69	4496.63				4246.63	4093.29						723	6	7	20	2	1	1	9320	777	2	88	3	20	2			2	2	88	8	888
2018.**.**.			2016	11	1	1		2	14		1	1			1		6279.62	6012.74				6005.16	6022.89						723	6	7	20	3	1	1	1740	145	2	88	3	20	2			2	2	88	8	888
2018.**.**.			2016	11	1	2		2	8		4	4			1		9166.14	5562.46				6040.63	6690.95						711	4	4	20	2	2	1	11000	917	2	88	3	20	1			1	2	88	8	888
2018.**.**.			2016	11	1	2		2	6	81	4	4			1		9166.14	5562.46				6040.63	6690.95						711	4	4	20	2	2	1	11000	917	2	88	3	20	1			2	2	88	8	888
2018.**.**.			2016	11	1	2		2	18		1	2			3	3	9166.14	15090.67				15608.93	13825.64						711	4	4	20	2	2	1	2900	242	2	88	3	20	1			3	2	88	8	888
2018.**.**.			2016	11	1	2		1	13		1	2			1		9166.14	9133.53				8625.72	8314.25						711	4	4	20	2	2	1	2900	242	2	88	3	20	1			2	2	88	8	888
2018.**.**.			2016	11	1	2		2	7		1	2			1		4635.31	2812.93				3054.74	3383.61						711	4	4	20	1	2	1	2540	212	2	88	3	10	1			3	1	1	8	888
2018.**.**.			2016	11	1	2		2	6	78	1	1			1		4635.31	2812.93				3054.74	5075.41						711	3	4	20	1	2	1	800	67	2	88	3	10	1			1	2	88	8	888
2020.**.**.			2018	11	1	1		1	15		2	3	3	4	1	7	4422.38	8594.41		20642.04	4691.97	9712.3	10340.49				13782.8	4899.17	823	5	4	20	1	1	1	6700	558	2	88	3	20	1			2	1	3	8	888
2020.**.**.			2018	11	1	1		1	13		2	3	3	4	1		4422.38	4195.42			4691.97	5527.5	6110.49					4899.17	823	5	4	20	1	1	1	6700	558	2	88	3	20	1			2	2	88	8	888
2019.**.**.			2014	11	2	2		2	16		2	3	3	3	2	7	8667.45	14429.72				14419.19	14142.47						606	4	4	20	2	2	1	4330	361	2	88	3	10	1			2	2	88	8	888
2018.**.**.			2016	12	1	2		1	13		2	3			1		5541.32	5521.61				5214.62	5026.32						706	4	4	20	3	2	1	4800	400	2	88	3	10	1			1	2	88	8	888
2018.**.**.			2016	12	1	2		1	11		2	3			1		5541.32	5521.61				5214.62	5026.32						706	4	4	20	3	2	1	4800	400	2	88	3	10	1			2	2	88	8	888
2018.**.**.			2016	12	1	2		2	16		3	3			2	7	5541.32	9122.96				9436.27	8358.19						706	3	4	20	2	2	1	4600	383	2	88	3	20	1			3	2	88	8	888
2018.**.**.			2016	12	1	1		2	12		1	2			1		1355.6	1297.99				1296.35	1300.18						724	5	4	20	1	3	1	2700	225	2	88	3	20	1			2	1	2	8	888
2018.**.**.			2016	12	1	1		2	8		1	2			1		1355.6	822.64				893.36	989.54						724	5	4	20	1	3	1	2700	225	2	88	3	20	1			1	2	88	8	888
2018.**.**.			2016	12	2	2		1	7		1	1			1		8423.88	5856.76				5778.04	5893.73						706	4	4	10	1	2	2	127	127	2	88	3	30	1			5	2	88	8	888
2018.**.**.			2016	12	1	2		1	8		4	4			1		6949.93	4831.98				4767.04	6078.1						706	5	4	20	2	2	2	1500	1500	2	88	3	10	1			2	2	88	8	888
2018.**.**.			2016	12	1	2		2	6	74	4	4			1		6949.93	4217.55				4580.11	6341.49						706	5	4	20	2	2	2	1500	1500	2	88	3	10	1			2	2	88	8	888
2018.**.**.			2016	12	1	2		2	8		4	4			1		6949.93	4217.55				4580.11	5073.19						706	4	4	20	3	2	1	8000	667	2	88	3	20	1			1	2	88	8	888
2018.**.**.			2016	12	1	2		1	17		4	4			2	7	6949.93	12690.33				20027.67	15148.44						706	4	4	20	2	2	1	10000	833	2	88	3	20	1			2	2	88	8	888
2018.**.**.			2016	12	1	2		1	15		4	4			2	7	6949.93	12690.33											706	4	4	20	2	2	1	10000	833	2	88	3	20	1			2	1	3	8	888
2018.**.**.			2016	12	2	1		1	13		2	3			1		5043.71	5025.77				4746.35	4574.96						724	4	4	20	2	1	1	5000	417	2	88	3	10	1			2	2	88	8	888
2018.**.**.			2016	12	2	1		2	11		2	3			1		5043.71	4829.36				4823.27	4837.51						724	4	4	20	2	1	1	5000	417	2	88	3	10	1			2	2	88	8	888
2017.**.**.			2015	11	2	1		2	17		2	2			2	7	6216.44	13384.81				8590.47	7987.21						622	5	4	20	2	1	1	3000	250	2	88	3	20	1			2	1	14	8	888
2017.**.**.			2015	11	2	1		1	13		1	2			1		6216.44	4364.8				4007.51	5220.25						622	5	4	20	2	1	1	3000	250	2	88	3	20	1			2	2	88	8	888
2017.**.**.			2015	11	1	2		1	12		2	3			1		6978.32	4899.75				6748	8790.07						606	3	4	20	1	2	2	300	300	2	88	3	20	1			2	2	88	8	888
2017.**.**.			2015	11	1	2		1	10		3	3			1		6978.32	4899.75				4498.67	5860.05						606	5	4	20	1	2	1	7200	600	2	88	3	20	1			2	2	88	8	888
2020.**.**.			2018	12	2	2		2	7		1	2	1	2	1		8531.08	7430.19			6974.53	7604.82	6280.66					7122.6	806	5	4	20	1	2	1	3540	295	2	88	3	30	2			3	2	88	8	888
2020.**.**.			2018	12	2	1		1	13		1	2	1	2	1		12076.6	11662.56			13042.88	11524.13	10191.68					13618.87	824	6	4	20	2	1	1	4500	375	2	88	3	20	1			2	2	88	8	888
2020.**.**.			2018	12	2	1		2	11		1	2	1	2	1		12076.6	15221.83		49163.43	13810.43	13158.2	11564.1				32404.18	14772.14	824	6	4	20	2	1	1	4500	375	2	88	3	20	1			3	2	88	8	888
2020.**.**.			2018	12	2	1		2	8		1	2	2	2	1		12076.6	10707.06			20100.89	10958.7	9050.56					20527.64	824	6	4	20	2	1	1	4500	375	2	88	3	20	1			2	2	88	8	888
2020.**.**.			2018	12	2	1		1	12		3	4	4	4	1		6864.98	6512.67			9711.3	6435.37	5691.29					15210.24	824	5	4	20	2	1	1	9000	750	2	88	3	20	1			2	2	88	8	888
2020.**.**.			2018	12	2	1		2	10		4	4	4	4	1		6864.98	8500.25			11568.14	7347.87	6457.69					12373.7	824	5	4	20	2	1	1	9000	750	2	88	3	20	1			3	2	88	8	888
2019.**.**.			2014	12	1	2		1	12		1	2	1	2	1		4619.6	7486.69				7185.7	4800.3						611	4	4	20	2	2	1	2500	208	2	88	3	10	1			2	2	88	8	888
2019.**.**.			2014	12	1	2		2	13		4	4	5	5	1		7345.86	14634.64				13825.13	7728.62						611	4	4	20	2	2	1	8000	667	2	88	3	20	1			3	2	88	8	888
2019.**.**.			2014	12	1	2		2	17		4	4	5	5	2	7	9960.48	16423.29				22290.98	20771.37						611	5	4	20	3	2	1	12000	1000	2	88	3	20	1			2	2	88	8	888
2019.**.**.			2014	12	1	2		2	18		4	4	5	5	2	7	9960.48	16423.29				22290.98	20771.37						611	5	4	20	3	2	1	12000	1000	2	88	3	20	1			3	2	88	8	888
2018.**.**.			2016	13	1	2		1	13		1	2			1		9609.21	9549.67				10407.62	8364.19						712	4	4	20	1	2	1	2590	216	2	88	3	20	1			1	1	2	8	888
2018.**.**.			2016	13	1	2		1	16		2	2			2	7	8452.54	20555.05				23558.22	17679.69						712	4	4	20	2	2	2	300	300	2	88	3	20	1			3	2	88	8	888
2018.**.**.			2016	13	1	2		2	9		1	2			1		8452.54	8019.16				8289.72	7894.54						712	4	4	20	1	2	1	3000	250	2	88	3	10	1			2	2	88	8	888
2018.**.**.			2016	13	1	2		1	7		1	2			1		8452.54	6731.43				6382.33	7566.64						712	4	4	20	1	2	1	3000	250	2	88	3	10	1			2	2	88	8	888
2017.**.**.			2015	12	2	1		2	14		1	2			1		5251.09	4545.84				5632.41	7406.16						623	4	4	20	2	1	1	1950	163	2	88	3	20	1			2	2	88	8	888
2017.**.**.			2015	12	2	1		1	11		3	4			1		5251.09	5131.15				4680.02	4570.28						623	6	4	20	3	1	2	700	700	2	88	3	10	1			2	2	88	8	888
2017.**.**.			2015	12	1	1		2	10		4	4			1		4793.72	4149.9				3856.38	5070.82						623	4	4	20	1	1	1	8540	712	2	88	3	20	1			2	1	7	8	888
2017.**.**.			2015	12	1	2		1	16		4	4			2	7	6380.74	6516.31				7163.31	9191.76						611	4	4	20	2	2	1	7100	592	2	88	3	20	1			3	2	88	8	888
2020.**.**.			2018	13	1	1		1	13		2	3	3	3	1		11878.93	10196.92			12364.61	9802.14	9661.68					12910.64	825	3	4	20	3	3	2	400	400	2	88	3	20	1			3	2	88	8	888
2020.**.**.			2017	14	2	1		2	17		3	4	4	4	2	7	4698.42	10606.49			5095.82	10703	6955.87					5343.97	717	4	4	20	2	1	1	8000	667	2	88	3	10	1			3	2	88	8	888
2020.**.**.			2017	14	2	1		1	12		1	1	1	2	1		4556.11	3564.66			5020.75	3233.3	4123.94					10522.01	717	5	4	10	2	1	2	160	160	2	88	3	30	2			1	2	88	8	888
2020.**.**.			2017	14	2	1		2	10		1	1	1	2	1		4556.11	4498.9			6588.64	4224.21	3980.13					6909.49	717	5	4	10	2	1	2	160	160	2	88	3	30	2			3	2	88	8	888
2018.**.**.			2016	14	1	2		1	9		2	2			1		5378.18	4283.07				4060.95	3610.88						712	3	4	20	2	2	2	300	300	2	88	3	20	1			2	2	88	8	888
2018.**.**.			2016	14	1	2		2	8		1	2			1		5378.18	5102.43				5274.58	3767.35						712	4	4	20	2	2	1	3600	300	2	88	3	20	1			2	1	7	8	888
2018.**.**.			2016	14	1	2		1	6	75	1	2			1		5378.18	4283.07				4060.95	3610.88						712	4	4	20	2	2	1	3600	300	2	88	3	20	1			2	2	88	8	888
2018.**.**.			2016	14	1	2		1	8		2	3			1		5378.18	4283.07				4060.95	5416.31						712	3	4	20	2	2	1	4500	375	2	88	3	20	1			2	2	88	8	888
2018.**.**.			2016	14	1	2		2	10		2	2			1		5378.18	5178.18				5485.83	6600.02						712	4	4	20	2	2	1	4000	333	2	88	3	10	1			1	2	88	8	888
2018.**.**.			2016	14	1	2		1	8		2	2			1		5378.18	4283.07				4060.95	4814.5						712	4	4	20	2	2	1	4000	333	2	88	3	10	1			1	1	2	8	888
2018.**.**.			2016	14	1	2		2	7		2	2			1		5378.18	5102.43				5274.58	3767.35						712	4	4	20	2	2	1	3960	330	2	88	3	20	1			1	2	88	8	888
2018.**.**.			2016	14	1	2		1	6	72	3	4			1		5050.01	4021.72				3813.15	3390.54						712	4	4	20	3	2	1	7100	592	2	88	3	20	1			3	1	5	8	888
2018.**.**.			2016	14	1	2		2	6	72	3	4			1		5050.01	4791.08				4952.73	3537.47						712	4	4	20	3	2	1	7100	592	2	88	3	20	1			3	1	5	8	888
2018.**.**.			2016	14	1	2		1	13		2	3			1		5038.1	5006.89				5456.71	4385.34						712	3	4	20	2	2	2	400	400	2	88	3	20	1			2	2	88	8	888
2017.**.**.			2015	13	1	2		1	15		4	4			1	7	6673.77	6815.56				7492.28	9613.88						611	4	4	20	2	2	1	9700	808	2	88	3	20	2			3	2	88	8	888
2017.**.**.			2015	13	1	2		1	12		4	4			1		6673.77	6521.33				5947.98	5808.52						611	4	4	20	2	2	1	9700	808	2	88	3	20	2			2	2	88	8	888
2017.**.**.			2015	13	2	1		1	14		1	2			1		8971.04	8766.13				7995.42	7807.94						616	5	4	20	1	1	2	200	200	2	88	3	10	1			1	2	88	8	888
2017.**.**.			2015	13	2	1		1	12		1	2			1		8971.04	8766.13				7995.42	7807.94						616	5	4	20	1	1	2	200	200	2	88	3	10	1			2	1	1	8	888
2020.**.**.			2018	14	1	2		1	12		1	2	2	2	1		7879.58	6722.98				9694.05	8493.45						812	4	4	20	2	2	1	4000	333	2	88	3	20	1			2	2	88	8	888
2020.**.**.			2018	14	1	2		1	9		1	2	2	2	1		7879.58	9222.44			7265.04	9285.43	8575.28					7435	812	4	4	20	2	2	1	4000	333	2	88	3	20	1			2	2	88	8	888
2020.**.**.			2018	14	1	2		1	16		2	3	2	3	2	7	4308.83	5607.07			8915.79	5242.51	5894.77					9309.52	812	4	4	20	2	2	1	5000	417	2	88	3	10	1			2	1	5	8	888
2020.**.**.			2018	14	1	2		1	11		2	3	2	3	1		4308.83	3676.36			8915.79	3534.03	3483.39					9309.52	812	4	4	20	2	2	1	5000	417	2	88	3	10	1			2	2	88	8	888
2019.**.**.			2014	14	1	2		1	10		4	4	5	5	1		6681.33	7545.07				9255.29	7893.61						609	4	4	20	2	2	1	8000	667	2	88	3	20	1			4	2	88	8	888
2019.**.**.			2014	14	1	2		2	12		4	4	5	5	1		6681.33	10258.15				8892.52	7992.29						609	4	4	20	2	2	1	8000	667	2	88	3	20	1			3	2	88	8	888
2019.**.**.			2014	14	1	2		2	15		3	3	4	4	1	7	4509.9	14582											609	3	4	20	3	2	1	5120	427	2	88	3	20	1			1	2	88	8	888
2019.**.**.			2014	14	1	2		1	10		4	4	4	4	1		4509.9	5092.92				6247.32	5328.19						609	4	4	20	3	2	1	6500	542	2	88	3	20	1			1	2	88	8	888
2020.**.**.			2017	15	2	1		2	14		2	2	2	3	1		4585.34	5875.79			4562.32	6201.71	3674.74					4784.5	726	4	4	20	1	1	1	4000	333	2	88	3	10	1			3	2	88	8	888
2020.**.**.			2017	15	2	1		1	11		1	2	2	3	1		4585.34	4656.15			4635.51	3995.82	3807.51					4857.33	726	4	4	20	1	1	1	4000	333	2	88	3	10	1			2	2	88	8	888
2020.**.**.			2017	15	1	2		1	11		3	3	3	4	1		7746.92	7866.56			19579.22	6750.94	6432.79					20516.16	710	4	4	20	2	2	1	6300	525	2	88	3	20	1			2	2	88	8	888
2020.**.**.			2017	15	1	2		1	11		3	3	4	4	1		7746.92	7866.56				6750.94	12865.58						710	4	4	20	2	2	1	7200	600	2	88	3	20	1			3	2	88	8	888
2018.**.**.			2016	15	1	2		1	14		4	4			1		7991.99	9814.01				8394.25	8055.73						710	4	4	20	2	2	1	9000	750	2	88	3	20	1			2	2	88	8	888
2018.**.**.			2016	15	1	2		1	11		4	4			1		7991.99	9814.01				8394.25	8055.73						710	4	4	20	2	2	1	9000	750	2	88	3	20	1			2	1	3	8	888
2018.**.**.			2016	15	1	2		2	18		3	4			2	7	7991.99	13201.25											710	5	4	20	3	2	1	8000	667	2	88	3	20	1			2	2	88	8	888
2018.**.**.			2016	15	1	2		2	14		3	4			1		7991.99	9715.82				15234.21	14196.74						710	5	4	20	3	2	1	8000	667	2	88	3	20	1			3	2	88	8	888
2018.**.**.			2016	15	1	2		1	12		3	4			1		7991.99	9814.01				13990.42	13426.22						710	5	4	20	3	2	1	8000	667	2	88	3	20	1			1	2	88	8	888
2018.**.**.			2016	15	1	2		1	9		3	4			1		7991.99	6345.08				6190.63	6213.64						710	4	4	20	2	2	1	7380	615	2	88	3	20	1			1	2	88	8	888
2018.**.**.			2016	15	1	2		2	7		3	4			1		7991.99	4425.16				4961.5	6482.9						710	4	4	20	2	2	1	7380	615	2	88	3	20	1			1	2	88	8	888
2018.**.**.			2016	15	1	2		2	18		3	4			2	7	7991.99	13201.25				23284.65	20185.06						710	4	4	20	2	2	1	7000	583	2	88	3	20	1			2	2	88	8	888
2018.**.**.			2016	15	1	2		2	16		4	4			2	7	7991.99	13201.25											710	4	4	20	3	2	1	12000	1000	2	88	3	20	1			2	2	88	8	888
2018.**.**.			2016	15	1	2		1	11		4	4			1		7991.99	9814.01											710	4	4	20	3	2	1	12000	1000	2	88	3	20	1			3	2	88	8	888
2018.**.**.			2016	15	2	1		1	9		2	2			1		4720.85	3748.02				3656.79	3670.38						726	4	4	20	1	1	1	4000	333	2	88	3	20	2			2	2	88	8	888
2018.**.**.			2016	15	2	1		1	6	75	2	2			1		4720.85	3748.02				3656.79	3670.38						726	4	4	20	1	1	1	4000	333	2	88	3	20	2			2	2	88	8	888
2018.**.**.			2016	15	1	2		1	18		2	2			2	7	5320.81	10246.96				15726.05	9665.85						710	5	4	20	2	2	1	4550	379	2	88	3	10	1			2	2	88	8	888
2018.**.**.			2016	15	1	2		1	13		2	2			1		5320.81	6533.86				5588.62	5363.25						710	5	4	20	2	2	1	4550	379	2	88	3	10	1			2	2	88	8	888
2017.**.**.			2015	14	2	2		2	11		4	4			1		5588.31	5923.7				5457.18	6526.78						609	5	4	20	2	2	1	8480	707	2	88	3	20	1			3	2	88	8	888
2017.**.**.			2015	14	1	2		1	15		1	1			1	7	8160.37	11288.29				10812.29	12979.28						609	5	4	20	2	2	1	1200	100	2	88	3	10	1			2	2	88	8	888
2017.**.**.			2015	14	1	2		2	11		1	1			1		8160.37	8650.13				7968.88	9530.78						609	5	4	20	2	2	1	1200	100	2	88	3	10	1			1	2	88	8	888
2017.**.**.			2015	14	1	2		1	11		1	1			1		5717.67	5351.41				5565.33	5494.48						609	3	4	20	2	2	1	1300	108	2	88	3	10	1			2	2	88	8	888
2017.**.**.			2015	14	1	1		1	12		4	4			1		10846.48	10948.11				11385.77	11240.82						624	4	4	20	3	1	1	7400	617	2	88	3	10	1			3	2	88	8	888
2017.**.**.			2015	14	1	1		1	10		4	4			1		10846.48	10948.11				11385.77	11240.82						624	4	4	20	3	1	1	7400	617	2	88	3	10	1			1	2	88	8	888
2017.**.**.			2015	14	2	1		1	12		3	3			1		3994.88	3738.98											624	5	7	20	3	1	1	6329	527	2	88	5	20	1			1	2	88	8	888
2019.**.**.			2014	15	1	1		1	16		4	4	4	4	2	7	6543.3	14071.5				12028.45	10599.3						618	3	4	20	2	1	2	470	470	2	88	3	20	1			3	2	88	8	888
2019.**.**.			2014	15	1	1		2	12		3	3	3	4	1		5465.91	4865.41											618	4	4	20	2	1	1	5120	427	2	88	3	20	2			2	2	88	8	888
2019.**.**.			2014	15	1	1		1	16		3	3	4	4	2	7	5465.91	11754.56											618	4	4	20	2	1	1	5120	427	2	88	3	20	2			3	2	88	8	888
2019.**.**.			2014	15	1	2		2	11		3	3	3	4	1		5191.29	4620.97				4094.09	5909						607	5	4	20	2	2	1	5800	483	2	88	3	20	1			3	2	88	8	888
2019.**.**.			2014	15	1	2		1	12		4	4	4	4	1		5191.29	6451.05				6988.31	5836.04						607	4	4	20	1	2	1	6300	525	2	88	3	20	1			1	2	88	8	888
2019.**.**.			2014	15	1	2		2	13		3	3	3	4			5191.29	4620.97											607	4	4	20	2	2	1	5220	435	2	88	3	20	1			9	9	99	8	888
2019.**.**.			2014	15	1	2		1	14		3	3	3	4			5191.29	6451.05											607	4	4	20	2	2	1	5220	435	2	88	3	20	1			9	9	99	8	888
2019.**.**.			2014	15	1	2		2	10		1	2	1	2	1		5191.29	4620.97				4094.09	5909						607	5	4	20	2	2	1	2548	212	2	88	3	20	1			2	2	88	8	888
2019.**.**.			2014	15	2	2		2	11		4	4	5	5	1		7371.63	6561.77				5813.6	8390.79						607	4	4	20	2	2	1	12000	1000	2	88	3	20	1			1	2	88	8	888
2019.**.**.			2014	15	2	2		2	13		4	4	5	5	1		7371.63	6561.77				5813.6	8390.79						607	4	4	20	2	2	1	12000	1000	2	88	3	20	1			2	2	88	8	888
2020.**.**.			2017	16	1	2		2	13		3	3	4	4	1		6099.55	5850.23				5920.49	5864.6						707	5	4	20	2	2	1	8000	667	2	88	3	10	1			2	2	88	8	888
2020.**.**.			2017	16	1	2		2	9		3	3	4	4	1		6099.55	6859.25				7154.76	4638.8						707	5	4	20	2	2	1	8000	667	2	88	3	10	1			2	2	88	8	888
2020.**.**.			2017	16	1	2		1	11		1	2	1	2	1		6099.55	6886.56				7073.75	6076.5						707	5	7	20	3	2	1	3740	312	2	88	3	20	1			3	2	88	8	888
2020.**.**.			2017	16	1	2		2	12		3	4	4	4	1		7624.44	7312.79			18202.82	11100.92	9774.34					19089.24	707	4	4	20	2	2	1	7900	658	2	88	3	20	1			2	2	88	8	888
2020.**.**.			2017	16	1	2		1	16		4	4	5	5	2	7	7624.44	18336.4			15412.34	21606.55	14297.36					16149.87	707	4	4	20	2	2	1	11000	917	2	88	3	20	1			3	1	5	8	888
2020.**.**.			2017	16	1	2		2	10		3	4	4	4	1		7624.44	7312.79			18202.82	7400.61	7330.75					19089.24	707	4	4	20	2	2	1	8300	692	2	88	3	20	1			1	2	88	8	888
2018.**.**.			2016	16	1	2		2	10		3	3			1		8865.71	16322.13				18758.45	8722.41						707	4	4	20	1	2	1	5420	452	2	88	3	20	1			1	2	88	8	888
2018.**.**.			2016	16	1	2		2	6	81	3	3			1		8865.71	9209.66				7559.32	6638.44						707	4	4	20	1	2	1	5420	452	2	88	3	20	1			2	1	10	8	888
2018.**.**.			2016	16	1	2		2	16		3	3			2	7	8865.71	11938.09				13981.77	18289.51						707	4	4	20	3	2	1	5500	458	2	88	3	20	1			3	2	88	8	888
2018.**.**.			2016	16	1	2		2	15		3	3			1	7	8865.71	11938.09				13981.77	18289.51						707	4	4	20	3	2	1	5500	458	2	88	3	20	1			1	2	88	8	888
2018.**.**.			2016	16	2	2		1	13		4	4			1		4135.25	6803.63											707	4	4	20	2	2	1	9000	750	2	88	3	10	1			2	2	88	8	888
2018.**.**.			2016	16	2	2		1	16		1	2			2	7	4135.25	9199.63				9832.07	6934.29						707	5	4	20	2	2	1	2460	205	2	88	3	10	1			1	2	88	8	888
2018.**.**.			2016	16	2	2		2	16		4	4			2	7	4135.25	5568.31				4891.16	6398.11						707	4	4	20	2	2	1	8000	667	2	88	3	20	1			2	2	88	8	888
2018.**.**.			2016	16	2	2		2	9		4	4			1		4135.25	4295.68				3525.91	3096.38						707	4	4	20	2	2	1	8000	667	2	88	3	20	1			2	2	88	8	888
2018.**.**.			2016	16	2	2		1	18		4	4			3	7	4135.25	9199.63				19664.15	13868.58						707	4	4	20	2	2	1	11200	933	2	88	3	20	1			4	2	88	8	888
2018.**.**.			2016	16	2	2		1	12		3	3			1		4135.25	3401.82				3369.07	3847.6						707	4	4	20	3	2	1	6000	500	2	88	3	20	1			1	2	88	8	888
2018.**.**.			2016	16	2	2		1	9		3	3			1		4135.25	4813.67				4834.88	2967.77						707	4	4	20	3	2	1	6000	500	2	88	3	20	1			1	2	88	8	888
2018.**.**.			2016	16	2	2		2	15		4	4			2	7	4135.25	5568.31				4891.16	6398.11						707	3	4	20	2	2	1	10000	833	2	88	3	20	1			1	2	88	8	888
2018.**.**.			2016	16	1	2		1	16		4	4			2	7	6831.46	15197.84				16242.64	11455.48						707	4	4	20	2	2	1	8400	700	2	88	3	10	2			3	2	88	8	888
2018.**.**.			2016	16	1	1		2	14		3	3			1		6929.61	12873.02				14968.06	6817.6						719	3	4	20	2	1	1	5500	458	2	88	3	20	1			2	2	88	8	888
2018.**.**.			2016	16	2	2		1	17		1	1			2	7	4182.84	9305.51				9945.23	7014.1						707	4	4	10	1	2	1	1800	150	2	88	3	10	2			2	2	88	8	888
2018.**.**.			2016	16	2	2		1	13		1	1			1		4182.84	3440.97				3407.84	3891.88						707	4	4	10	1	2	1	1800	150	2	88	3	10	2			2	2	88	8	888
2018.**.**.			2016	16	2	2		2	7		2	2			1		4182.84	4345.12				3566.49	3132.01						707	5	4	20	3	2	1	4720	393	2	88	3	20	1			1	2	88	8	888
2018.**.**.			2016	16	2	2		1	9		3	3			1		4182.84	4869.07				4890.53	3001.93						707	3	4	20	2	2	1	5000	417	2	88	3	10	1			2	2	88	8	888
2018.**.**.			2016	16	1	2		1	11		4	4			1		6394.24	5260.15				5209.51	5949.45						707	3	4	10	1	2	1	7200	600	2	88	3	10	1			1	2	88	8	888
2017.**.**.			2015	15	1	1		1	18		1	2			2	7	4913.28	5826.48				5243.76	7177.1						618	4	4	20	1	3	1	2000	167	2	88	3	20	1			1	2	88	8	888
2017.**.**.			2015	15	1	2		1	13		3	3			1		7524.62	5361.01				6701.44	8854.58						607	4	4	20	3	2	1	5000	417	2	88	3	20	1			2	2	88	8	888
2017.**.**.			2015	15	1	2		2	16		3	3			2	7	5455.35	5498.32				4410.13	7366.66						607	4	4	20	2	2	1	5520	460	2	88	3	20	1			3	2	88	8	888
2017.**.**.			2015	15	1	2		2	15		3	3			1	7	5455.35	5498.32				4410.13	7366.66						607	4	4	20	2	2	1	5520	460	2	88	3	20	1			3	2	88	8	888
2017.**.**.			2015	15	1	2		1	17		3	4			2	7	7329.12	8691.34				10429.48	14274.75						607	4	4	20	2	2	1	6600	550	2	88	3	20	1			3	2	88	8	888
2017.**.**.			2015	15	1	2		1	15		3	4			1	7	7329.12	8691.34				10429.48	14274.75						607	4	4	20	2	2	1	6600	550	2	88	3	20	1			3	2	88	8	888
2017.**.**.			2015	15	1	2		1	17		3	3			2	6	7329.12	8691.34				7822.11	10706.07						607	5	4	20	2	2	1	6260	522	2	88	3	20	1			2	2	88	8	888
2020.**.**.			2018	16	2	2		2	7		3	4	4	4	1		895.18	985.34				1072.19	685.4						807	4	4	20	1	2	1	7800	650	2	88	3	20	1			2	2	88	8	888
2020.**.**.			2018	16	2	1		2	10		2	3	3	3	1		4937.73	9125.37			5768.89	7720.82	4830.55					6170.61	819	4	7	20	2	1	1	5740	478	2	88	5	20	1			2	2	88	8	888
2020.**.**.			2018	16	1	2		1	17		4	4	4	5	2	7	8418.78	11887.03			9289.24	12005.81	12283.37					9699.46	807	4	4	20	2	2	1	9400	783	2	88	3	20	1			3	2	88	8	888
2019.**.**.			2014	16	1	2		2	15		3	3	3	3	1	1	999.56	1648.12				1955.94	1667.57						611	4	4	20	3	2	1	4560	380	2	88	3	20	1			1	1	2	8	888
2020.**.**.			2017	17	1	2		2	8		3	3	4	4	1		1005.09	702.5			734.35	688.99	694.5					734.35	712	5	4	20	3	2	1	7800	650	2	88	3	20	1			1	2	88	8	888
2020.**.**.			2017	17	2	1		2	10		3	3	4	4	1		1318.81	1302.25				1222.74	1440.11						727	5	7	20	3	1	1	8000	667	2	88	3	10	2			3	1	3	8	888
2020.**.**.			2017	17	1	1		2	17		3	4	4	4	2	7	3964.09	8948.78				9030.2	5868.72						727	4	4	20	3	5	1	8000	667	2	88	3	20	1			3	2	88	8	888
2018.**.**.			2016	17	1	2		2	13		3	3			1		1053.16	1014				1611.36	1292.42						712	4	4	20	2	2	2	550	550	2	88	3	20	1			2	2	88	8	888
2018.**.**.			2016	17	1	2		1	11		3	3			1		1053.16	1046.64				1140.67	1222.28						712	4	4	20	2	2	2	550	550	2	88	3	20	1			1	2	88	8	888
2018.**.**.			2016	17	1	2		2	10		4	4			1		1053.16	1014				1074.24	969.32						712	5	4	20	3	2	1	18000	1500	2	88	3	20	1			1	2	88	8	888
2018.**.**.			2016	17	1	2		2	8		4	4			1		1053.16	999.16				1032.87	737.73						712	5	4	20	3	2	1	18000	1500	2	88	3	20	1			1	2	88	8	888
2018.**.**.			2016	17	1	2		2	17		4	4			2	7	1053.16	1332.77											712	5	4	20	2	2	1	10000	833	2	88	3	20	1			3	2	88	8	888
2018.**.**.			2016	17	1	2		2	15		4	4			1	7	1053.16	1332.77				1664.99	1905.47						712	5	4	20	2	2	1	10000	833	2	88	3	20	1			2	1	2	8	888
2018.**.**.			2016	17	1	2		1	12		4	4			1		1053.16	1046.64				1425.83	1145.89						712	5	4	20	2	2	1	10000	833	2	88	3	20	1			3	2	88	8	888
2018.**.**.			2016	17	1	2		2	13		4	4			1		1053.16	1014				1342.8	1211.65						712	6	7	20	3	2	1	10372	864	2	88	3	10	1			2	2	88	8	888
2018.**.**.			2016	17	1	2		1	12		4	4			1		1053.16	1046.64				1425.83	1145.89						712	6	7	20	3	2	1	10372	864	2	88	3	10	1			2	2	88	8	888
2018.**.**.			2016	17	1	2		1	16		4	4			2	7	1053.16	4413.27				3438.31	1652.13						712	4	4	20	3	2	1	12200	1017	2	88	3	20	1			2	2	88	8	888
2018.**.**.			2016	17	1	2		1	13		4	4			1		1053.16	1046.64				1140.67	916.71						712	4	4	20	3	2	1	12200	1017	2	88	3	20	1			2	2	88	8	888
2018.**.**.			2016	17	1	1		1	7		2	3			1		5571.06	4436.68				4206.59	3740.37						727	4	4	20	2	4	1	4500	375	2	88	3	20	1			2	2	88	8	888
2018.**.**.			2016	17	1	2		1	17		2	2			2	7	1478.41	6195.26											712	5	4	20	2	2	1	4000	333	2	88	3	10	1			3	2	88	8	888
2018.**.**.			2016	17	1	2		2	15		2	2			2	7	1478.41	1870.91				2337.29	2674.87						712	5	4	20	2	2	1	4000	333	2	88	3	10	1			3	2	88	8	888
2018.**.**.			2016	17	1	2		1	13		1	2			1		1478.41	1469.25				2001.56	1608.57						712	5	4	20	2	2	1	4000	333	2	88	3	10	1			2	2	88	8	888
2018.**.**.			2016	17	1	1		1	13		1	2			1		4202.63	4176.59				4551.82	3658.11						727	5	4	20	3	2	2	230	230	2	88	3	10	1			1	2	88	8	888
2018.**.**.			2016	17	1	1		1	11		1	2			1		4202.63	4176.59				4551.82	3658.11						727	5	4	20	3	2	2	230	230	2	88	3	10	1			1	1	14	8	888
2018.**.**.			2016	17	1	1		1	9		1	2			1		4202.63	3346.89				3173.31	2821.62						727	5	4	20	3	2	2	230	230	2	88	3	10	1			1	2	88	8	888
2018.**.**.			2016	17	1	1		1	15		2	2			2	7	4202.63	17611.11				13720.53	6592.79						727	5	4	20	2	2	1	4400	367	2	88	3	20	1			1	2	88	8	888
2018.**.**.			2016	17	1	1		2	12		2	2			1		4202.63	4046.34				4286.75	3868.05						727	5	4	20	2	2	1	4400	367	2	88	3	20	1			2	2	88	8	888
2017.**.**.			2015	16	1	1		1	15		4	4			1	7	7202.59	7355.62											625	3	4	20	1	4	1	8400	700	2	88	3	10	1			2	2	88	8	888
2017.**.**.			2015	16	1	2		2	16		1	1			1	7	1797.38	2141.37				2216.33	2393.52						611	4	4	20	2	2	1	400	33	2	88	3	10	1			3	2	88	8	888
2017.**.**.			2015	16	1	2		1	13		1	1			1		1797.38	1756.33				1601.91	1564.35						611	4	4	20	2	2	1	400	33	2	88	3	10	1			2	2	88	8	888
2017.**.**.			2015	16	1	2		2	17		4	4			2	7	1797.38	2141.37				2955.1	3191.36						611	4	4	20	3	2	1	10000	833	2	88	3	20	1			3	2	88	8	888
2017.**.**.			2015	16	1	2		1	16		4	4			2	7	1797.38	1835.57				2690.43	3452.28						611	4	4	20	3	2	1	10000	833	2	88	3	20	1			1	2	88	8	888
2017.**.**.			2015	16	1	2		2	12		3	4			1		1797.38	1555.98				1445.93	1901.28						611	4	4	20	2	2	1	7000	583	2	88	3	20	1			3	2	88	8	888
2017.**.**.			2015	16	1	2		2	11		3	4			1		1797.38	1555.98				1445.93	1901.28						611	4	4	20	2	2	1	7000	583	2	88	3	20	1			3	2	88	8	888
2017.**.**.			2015	16	1	2		1	18		4	4			2	7	1797.38	1835.57				2017.82	2589.21						611	4	4	20	2	2	1	10000	833	2	88	3	20	1			3	2	88	8	888
2017.**.**.			2015	16	1	2		1	14		4	4			1		1797.38	1756.33				1601.91	1564.35						611	4	4	20	2	2	1	10000	833	2	88	3	20	1			2	2	88	8	888
2017.**.**.			2015	16	1	2		2	15		3	3			1	7	1797.38	2141.37				2216.33	2393.52						611	4	4	20	2	2	1	6000	500	2	88	3	20	1			3	2	88	8	888
2017.**.**.			2015	16	1	2		1	13		3	3			1		1797.38	1756.33				1601.91	1564.35						611	4	4	20	2	2	1	6000	500	2	88	3	20	1			2	2	88	8	888
2020.**.**.			2018	17	1	2		2	12		2	2	2	3	1		2928.58	3681.77		11420.78	4812.3	4159.34	2686.37				15055.14	5147.41	812	4	4	20	1	2	1	4700	392	2	88	3	20	1			1	2	88	8	888
2020.**.**.			2018	17	1	2		2	10		2	2	2	3	1		2928.58	3681.77			4812.3	4159.34	2686.37					5147.41	812	4	4	20	1	2	1	4700	392	2	88	3	20	1			1	1	10	8	888
2020.**.**.			2017	8	1	2		2	18		4	4	5	5	3	7	1595.12	5093.8			12324.68	8055.63	2403.34					12924.86	708	3	4	20	1	2	1	18000	1500	2	88	3	20	1			3	2	88	8	888
2020.**.**.			2017	8	1	2		2	10		4	4	5	5	1		1595.12	1235.98				1429.81	1418.14						708	3	4	20	1	2	1	12000	1000	2	88	3	20	2			2	2	88	8	888
2020.**.**.			2017	8	1	2		1	12		4	4	5	5	1		1595.12	1604.22			4472.28								708	4	4	20	2	2	1	18000	1500	2	88	3	20	2			2	2	88	8	888
2018.**.**.			2016	8	1	2		1	7		3	3			1		1550.55	1078.03				1063.54	1084.83						708	3	4	20	2	2	1	5500	458	2	88	3	20	1			3	2	88	8	888
2018.**.**.			2016	8	1	2		1	7		3	4			1		1550.55	1078.03				1063.54	1446.45						708	4	4	20	2	2	1	7500	625	2	88	3	20	1			1	2	88	8	888
2018.**.**.			2016	8	1	2		1	8		2	3			1		1550.55	1078.03				1063.54	1356.04						708	5	4	20	2	2	1	5500	458	2	88	3	20	1			1	2	88	8	888
2018.**.**.			2016	8	1	2		1	14		3	3			1		1550.55	1545.03				1459.13	1406.44						708	3	4	20	2	2	1	5250	438	2	88	3	10	1			2	2	88	8	888
2018.**.**.			2016	8	1	2		1	15		3	3			1	7	1550.55	2831.25				3844.84	2534.75						708	4	4	20	2	2	1	6600	550	2	88	3	20	1			2	2	88	8	888
2018.**.**.			2016	8	1	2		1	12		3	3			1		1550.55	1545.03				1459.13	1406.44						708	4	4	20	2	2	1	6600	550	2	88	3	20	1			1	2	88	8	888
2018.**.**.			2016	8	2	1		1	18		2	2			2	7	857.64	1566.01				2126.64	1402.01						720	3	4	20	2	1	1	3500	292	2	88	3	20	1			2	2	88	8	888
2018.**.**.			2016	8	2	2		2	8		3	3			1		1482.14	899.44				976.76	1081.91						708	3	4	20	2	2	1	6000	500	2	88	3	10	1			2	2	88	8	888
2020.**.**.			2017	1	1	1		2	17		1	2	1	2	2	7	4016.66	5161.37			11551.06								713	4	4	20	1	1	1	2200	183	2	88	3	10	1			3	2	88	8	888
2020.**.**.			2017	1	1	1		1	10		1	2	1	3	1		3805.47	2844.77			5559.64	3161.61	4566.57					5825.68	713	6	4	20	1	3	1	4830	403	2	88	3	30	1			3	1	1	8	888
2020.**.**.			2017	1	1	1		1	6	74	2	2	2	3	1		3805.47	3243.71			4357.53	3274.71	3768.47					4605.36	713	6	4	20	1	3	1	4830	403	2	88	3	30	1			1	2	88	8	888
2017.**.**.			2015	1	1	1		2	18		4	4			2	7	5484.14	6347.51				6673.68	9023.09						612	4	4	20	3	4	1	12610	1051	2	88	3	10	1			2	2	88	8	888
2017.**.**.			2015	1	1	1		1	16		4	4			2	7	5484.14	8553.92				9811.8	9760.8						612	4	4	20	3	4	1	12610	1051	2	88	3	10	1			3	2	88	8	888
2020.**.**.			2018	1	1	2		2	6	73	3	3	3	4	1		3231.52	2285.69			5325.17	2225.41	4262.57					5438.23	801	4	4	20	2	2	1	6000	500	2	88	3	20	1			1	2	88	8	888
2020.**.**.			2018	1	1	2		1	10		4	4	4	5	1		4430.24	3440.05		25644.84	6316.14	3218.08	4935.42				9588.87	6595.07	801	5	4	20	2	2	1	10000	833	2	88	3	20	1			2	2	88	8	888
2019.**.**.			2014	3	1	2		2	13		4	4	5	5	1		3947.17	2715.44				2654.06	4042.11						603	4	4	20	2	2	1	12200	1017	2	88	3	20	1			2	1	3	8	888
2019.**.**.			2014	3	1	2		1	14		4	4	5	5	1		3947.17	6236.47				4796.99	3992.2						603	4	4	20	2	2	1	12200	1017	2	88	3	20	1			3	2	88	8	888
2018.**.**.			2016	3	1	2		2	9		2	3			1		3487.76	3324.56											703	4	4	20	2	2	2	400	400	2	88	3	10	1			2	2	88	8	888
2018.**.**.			2016	3	1	2		2	7		2	3			1		3487.76	3324.56											703	4	4	20	2	2	2	400	400	2	88	3	10	1			2	1	7	8	888
2018.**.**.			2016	3	1	2		1	14		2	2			1		3899.02	3477.45				8632.4	10638.37						703	5	7	20	1	2	1	4590	383	2	88	3	20	1			2	2	88	8	888
2018.**.**.			2016	3	1	2		2	17		2	2			2	7	3899.02	5650.87											703	5	7	20	1	2	1	4590	383	2	88	3	20	1			2	2	88	8	888
2020.**.**.			2017	4	1	2		1	8		3	3	4	4	1		4532.23	2856.33			4636.73	2826.37	4009.93					4900.44	704	4	4	20	3	2	2	565	565	2	88	3	20	1			2	2	88	8	888
2020.**.**.			2017	4	1	2		2	14		4	4	5	5	1		4532.23	2981.85			17467.38								704	4	4	20	3	2	1	12800	1067	2	88	3	20	1			2	2	88	8	888
2017.**.**.			2015	4	1	2		1	11		4	4			1		2200.05	2897.12				2713.62	3672.99						604	4	7	20	2	2	2	630	630	2	88	3	10	1			1	2	88	8	888
2020.**.**.			2017	5	1	1		1	13		4	4	5	5	1		6753.85	5284.15			7442.6	6390.61	8150.94					7798.76	717	4	4	20	3	1	1	11500	958	2	88	3	20	1			3	2	88	8	888
2018.**.**.			2016	6	1	2		1	6	75	3	3			1		5862.4	4075.87				4021.09	4101.6						706	3	4	20	2	2	1	5000	417	2	88	3	20	1			2	2	88	8	888
2020.**.**.			2018	6	1	2		2	6	77	2	3	3	3	1		4939.13	4301.76			8075.91	4402.86	3636.23					8247.36	806	4	4	10	2	2	1	5540	462	2	88	3	20	1			3	2	88	8	888
2019.**.**.			2014	8	2	2		1	13		2	3	3	3	1		5544.71	4708.59				4825.58	6028.85						608	5	4	20	2	2	1	5000	417	2	88	3	20	1			2	2	88	8	888
2019.**.**.			2014	8	2	2		2	15		3	3	3	3	1	7	5544.71	5809.75				6190	9679.32						608	5	4	20	2	2	1	5000	417	2	88	3	20	1			1	2	88	8	888
2019.**.**.			2014	8	1	2		2	10		2	3	3	3	1		5252.88	5743.49				5466.18	5782.94						608	3	4	20	2	2	2	350	350	2	88	3	20	1			1	2	88	8	888
2020.**.**.			2017	9	1	2		2	6	81	3	3	3	4	1		5769.75	4601.76			4774.58	4746.29	4515.49					4774.58	709	4	4	10	1	2	1	6000	500	2	88	3	20	1			3	2	88	8	888
2018.**.**.			2016	9	2	2		2	11		2	3			1		6282.98	7269.01				6134.31	8121.57						709	5	4	20	1	2	1	5000	417	2	88	3	20	1			3	2	88	8	888
2018.**.**.			2016	9	2	2		1	9		2	3			1		6282.98	5062.25				5405.27	5924.42						709	5	4	20	1	2	1	5000	417	2	88	3	20	1			2	2	88	8	888
2018.**.**.			2016	9	1	2		2	10		3	3			1		5609.6	6489.95				5476.86	7734.55						709	4	4	20	2	2	2	500	500	2	88	3	20	1			1	2	88	8	888
2018.**.**.			2016	9	1	2		1	8		3	3			1		5609.6	4519.7				4825.96	5642.1						709	4	4	20	2	2	2	500	500	2	88	3	20	1			1	2	88	8	888
2018.**.**.			2016	9	1	2		2	10		2	3			1		3824.73	4424.97				3734.23	3955.17						709	4	4	20	2	2	1	5000	417	2	88	3	20	1			1	2	88	8	888
2018.**.**.			2016	9	1	2		1	11		2	3			1		5939.57	5658.3				5786.22	5808.78						709	4	4	20	2	2	2	400	400	2	88	3	20	1			3	2	88	8	888
2017.**.**.			2015	8	1	2		1	14		2	3			1		10228.41	10507.26				10861.84	8522.08						608	4	4	10	2	2	1	4000	333	2	88	3	10	1			3	2	88	8	888
2017.**.**.			2015	8	1	2		1	13		2	3			1		10228.41	10507.26				10861.84	8522.08						608	4	4	10	2	2	1	4000	333	2	88	3	10	1			3	2	88	8	888
2017.**.**.			2015	8	1	2		2	14		3	3			1		4474.05	5997.04				6917.27	6040.72						608	4	4	20	2	2	2	450	450	2	88	3	20	1			3	2	88	8	888
2017.**.**.			2015	8	1	2		1	12		3	3			1		4474.05	4596.03				6334.84	4970.24						608	4	4	20	2	2	2	450	450	2	88	3	20	1			2	2	88	8	888
2017.**.**.			2015	8	2	2		1	14		3	3			1		5871.53	6031.6				6235.14	4892.03						608	4	4	20	3	2	1	6000	500	2	88	3	20	1			2	2	88	8	888
2017.**.**.			2015	8	2	2		1	12		3	3			1		5871.53	6031.6				6235.14	4892.03						608	4	4	20	3	2	1	6000	500	2	88	3	20	1			3	2	88	8	888
2017.**.**.			2015	8	1	2		1	17		4	4			2	7	5579.13	9503.09				9292.51	7693.75						608	4	4	20	3	2	1	7500	625	2	88	3	20	1			2	2	88	8	888
2020.**.**.			2018	9	2	1		2	17		4	4	4	5	2	3	9999.29	10626.5				12479.63	18180.42						821	5	4	20	2	1	2	816	816	2	88	3	10	1			1	2	88	8	888
2020.**.**.			2018	9	2	1		1	16		3	4	4	5	2	6	9999.29	12743.65			12642.86	13259.05	16717.93					26402.36	821	5	4	20	2	1	2	816	816	2	88	3	10	2			2	2	88	8	888
2020.**.**.			2018	9	1	2		2	17		2	3	3	4	2	3	5906.09	6276.56		19452.2	15813.94								809	4	4	20	3	2	2	500	500	2	88	3	20	1			1	2	88	8	888
2017.**.**.			2015	9	1	2		2	13		3	3			1		6025.79	6387.44				5884.39	7037.73						609	5	4	20	1	2	2	450	450	2	88	3	20	1			3	2	88	8	888
2020.**.**.			2018	11	1	2		2	6	82	1	2	1	2	1		3387.31	2950.2			4153.91	3019.54	2493.77					4242.1	811	6	4	20	1	2	1	3500	292	2	88	3	20	1			1	2	88	8	888
2018.**.**.			2016	12	1	2		1	15		3	3			1	7	5541.32	10118.27											706	6	7	20	2	2	1	6948	579	2	88	5	20	1			3	2	88	8	888
2018.**.**.			2016	12	1	2		2	14		3	3			1		5541.32	5305.82				7065.52	7086.38						706	4	4	20	1	2	1	6000	500	2	88	3	10	1			3	2	88	8	888
2018.**.**.			2016	12	2	1		1	8		1	2			1		4253.65	2957.38				2917.63	2976.04						724	3	4	20	1	1	1	2000	167	2	88	3	20	1			3	2	88	8	888
2020.**.**.			2018	12	2	1		2	15		1	1	1	1	2	7	6864.98	9416.54											824	4	7	20	2	1	1	1740	145	2	88	3	10	2			3	2	88	8	888
2018.**.**.			2016	13	1	1		1	13		2	3			1		4896.98	4866.64				5303.86	4262.5						725	4	4	20	2	1	1	5250	438	2	88	3	10	1			2	2	88	8	888
2017.**.**.			2015	12	1	2		2	11		1	1			1		4368	3781.36				3513.9	4620.49						611	5	4	20	1	2	1	1200	100	2	88	3	99	9			3	2	88	8	888
2017.**.**.			2015	12	1	1		1	18		2	2			2	7	4793.72	4895.57				8969.41	11509.3						623	5	4	20	3	1	1	3435	286	2	88	3	10	2			3	2	88	8	888
2020.**.**.			2018	13	1	2		2	11		2	2	2	3	1		3393.03	4265.66			5575.48	4818.98	3112.4					5963.74	812	4	4	20	1	2	2	400	400	2	88	3	10	1			2	2	88	8	888
2020.**.**.			2018	13	1	2		2	7		2	2	2	3	1		3393.03	2723.43			2705.01	2894.04	2435.9					2762.44	812	4	4	20	1	2	2	400	400	2	88	3	10	1			3	2	88	8	888
2018.**.**.			2016	14	1	2		1	10		1	2			1		5378.18	5344.86				5825.04	4681.36						712	5	4	20	2	2	1	4000	333	2	88	3	20	1			2	2	88	8	888
2018.**.**.			2016	14	1	2		2	8		1	2			1		5378.18	5102.43				5274.58	3767.35						712	5	4	20	2	2	1	4000	333	2	88	3	20	1			1	2	88	8	888
2018.**.**.			2016	14	1	2		1	6	78	1	2			1		5378.18	4283.07				4060.95	3610.88						712	5	4	20	2	2	1	4000	333	2	88	3	20	1			3	1	3	8	888
2018.**.**.			2016	14	1	2		1	10		2	3			1		5038.1	5006.89				5456.71	4385.34						712	5	4	20	3	2	1	5500	458	2	88	3	20	1			3	1	2	8	888
2018.**.**.			2016	14	1	2		1	14		1	2			1		5038.1	5006.89				5456.71	4385.34						712	3	4	20	2	2	1	3000	250	2	88	3	10	1			3	2	88	8	888
2020.**.**.			2018	15	2	1		2	9		2	2	2	3	1		4631.33	3520.87			4009.14								826	3	4	20	1	1	1	4000	333	2	88	3	10	1			1	1	1	8	888
2017.**.**.			2015	15	2	2		2	12		2	3			1		8402.49	17782.23				15780.3	9012.89						607	4	4	20	1	2	1	4000	333	2	88	3	10	1			3	2	88	8	888
2017.**.**.			2015	15	2	2		1	10		2	3			1		8402.49	5986.46				4988.85	7415.71						607	4	4	20	1	2	1	4000	333	2	88	3	10	1			1	2	88	8	888
2017.**.**.			2015	16	1	1		2	17		3	3			2	7	7202.59	8581.03				10657.71	11509.79						625	6	4	20	1	4	1	6855	571	2	88	3	10	1			3	2	88	8	888
2017.**.**.			2015	16	1	1		2	16		3	3			2	7	7202.59	8581.03				10657.71	11509.79						625	6	4	20	1	4	1	6855	571	2	88	3	10	1			3	2	88	8	888
2019.**.**.			2014	1	1	1		1	16		2	3	3	3	2	7	4877.59	5383.39				5392.92	7818.4						612	4	4	20	2	1	2	300	300	2	88	3	20	1			2	2	88	8	888
2019.**.**.			2014	1	1	2		1	10		3	3	3	4	1		4001.12	5771.05				5073.34	7418.32						601	5	4	20	2	2	2	500	500	2	88	3	20	1			2	2	88	8	888
2019.**.**.			2014	1	1	2		2	10		3	3	4	4	1		5552.71	6695.34				6195.44	8339.01						601	4	4	20	2	2	1	6000	500	2	88	3	20	1			2	2	88	8	888
2019.**.**.			2014	1	1	2		1	13		3	3	4	4	1		5552.71	8008.99				10561.07	8236.04						601	4	4	20	2	2	1	6000	500	2	88	3	20	1			3	2	88	8	888
2019.**.**.			2014	1	1	1		1	10		2	2	2	2	1		4542.71	6552.21				5760.06	5053.47						612	5	4	20	2	4	2	300	300	2	88	3	10	1			1	2	88	8	888
2019.**.**.			2014	1	1	1		1	15		3	3	4	4	2	7	5765.75	6363.65				6374.91	9242.05						612	4	4	20	1	3	1	6000	500	2	88	3	20	1			4	2	88	8	888
2019.**.**.			2014	1	1	1		1	11		3	3	3	4	1		8622.87	12437.26											612	4	4	20	1	1	2	415	415	2	88	3	10	1			4	2	88	8	888
2019.**.**.			2014	1	1	2		2	12		3	4	4	4	1		5366.21	6470.46				5987.35	6044.19						601	3	4	20	3	2	1	5600	467	2	88	3	20	1			1	2	88	8	888
2019.**.**.			2014	1	1	2		1	10		4	4	5	5	1		4829.59	6965.99				6123.82	5372.61						601	4	4	20	2	2	2	650	650	2	88	3	20	1			2	2	88	8	888
2019.**.**.			2014	1	1	2		2	17		4	4	4	5	2	7	4829.59	5812.62				5755.44	8625.73						601	4	4	20	2	2	2	650	650	2	88	3	20	1			2	2	88	8	888
2020.**.**.			2017	1	1	1		2	6	76	2	3	2	3	1		5873.04	4830.57			5688.88	5126.16	6725.22					5688.88	713	5	6	20	1	1	2	455	455	2	88	3	20	2			3	2	88	8	888
2020.**.**.			2017	1	1	1		2	10		3	3	3	4	1		6765.55	5487.1			9728.16	5946.07	7835.57					10201.89	713	4	4	20	1	1	1	7000	583	2	88	3	20	1			2	2	88	8	888
2020.**.**.			2017	1	1	1		1	7		3	3	4	4	1		6765.55	5766.84			7747.04	5821.96	6699.78					8187.65	713	4	4	20	1	1	1	7000	583	2	88	3	20	1			2	2	88	8	888
2020.**.**.			2017	1	1	2		1	8		4	4	5	5	1		3802.61	3241.28				3272.25	3765.64						701	4	4	20	2	2	2	1500	1500	2	88	3	20	1			3	2	88	8	888
2020.**.**.			2017	1	1	1		2	15		2	3	3	3	1	7	3805.47	4890			6839.83	5035.37	7469.18					7172.91	713	5	4	20	2	3	2	500	500	2	88	3	10	1			1	2	88	8	888
2020.**.**.			2017	1	1	1		2	13		2	3	2	3	1		3805.47	3086.37			6839.83	3344.53	4407.33					7172.91	713	5	4	20	2	3	2	500	500	2	88	3	10	1			1	2	88	8	888
2020.**.**.			2017	1	1	2		1	15		3	3	3	4	1	7	3621.53	5308.15			5290.91	7013.44	16360.5					16632.31	701	4	4	20	1	2	2	500	500	2	88	3	20	1			2	2	88	8	888
2020.**.**.			2017	1	1	2		1	6	74	4	4	5	5	1		6267.37	5342.2				5393.25	6206.44						701	4	4	20	2	2	1	9600	800	2	88	3	20	1			2	2	88	8	888
2020.**.**.			2017	1	1	2		2	9		4	4	5	5	1		4569.52	3758.43			8852.48	3988.41	6976.75					8852.48	701	5	6	20	1	2	2	1200	1200	2	88	3	20	1			3	2	88	8	888
2020.**.**.			2017	1	1	2		1	18		4	4	5	5	2	7	4569.52	6697.64			20027.66								701	4	4	20	2	2	1	14000	1167	2	88	3	20	1			4	2	88	8	888
2020.**.**.			2017	1	1	2		1	17		4	4	5	5	2	7	7171.32	10511.15			15715.52	10415.95	16198.45					32935.12	701	3	4	20	2	2	1	10000	833	2	88	3	20	1			2	2	88	8	888
2020.**.**.			2017	1	1	1		1	7		3	3	3	4	1		4531.95	3862.96			7784.1	3899.87	4487.89					8226.83	713	4	4	20	1	1	1	6000	500	2	88	3	10	1			1	1	3	8	888
2020.**.**.			2017	1	1	1		2	10		1	1	1	2	1		4531.95	3675.57			6516.47	3983.02	5248.71					6833.8	713	5	7	10	1	4	2	180	180	2	88	3	30	1			1	2	88	8	888
2020.**.**.			2017	1	1	1		1	7		1	1	1	2	1		4531.95	3862.96			7784.1	3899.87	4487.89					8226.83	713	5	7	10	1	4	2	180	180	2	88	3	30	1			2	2	88	8	888
2020.**.**.			2017	1	1	1		1	13		2	2	2	3	1		4566.56	3413.73			6671.56	3793.93	5479.89					6990.82	713	5	4	20	1	5	1	5000	417	2	88	3	10	1			2	2	88	8	888
2020.**.**.			2017	1	1	2		1	10		4	4	5	5	1		3725	5569.25			10884.16	3094.76	5960.02					22810.02	701	4	4	20	3	2	1	17000	1417	2	88	3	20	1			1	2	88	8	888
2020.**.**.			2017	1	1	1		2	12		1	1	1	2	1		4078.77	3308.03			9774.74	3584.73	4723.85					15376.11	713	4	4	20	1	4	1	2000	167	2	88	3	20	1			4	1	3	8	888
2020.**.**.			2017	1	1	1		2	10		1	1	1	2	1		4078.77	3308.03			9774.74	3584.73	4723.85					15376.11	713	4	4	20	1	4	1	2000	167	2	88	3	20	1			2	2	88	8	888
2020.**.**.			2017	1	1	2		2	10		4	4	5	5	1		6049.27	4906.18				5316.56	7006.01						701	4	4	20	2	2	2	1000	1000	2	88	3	20	1			2	2	88	8	888
2020.**.**.			2017	1	1	2		1	7		4	4	5	5	1		6049.27	5156.3				5205.58	5990.47						701	4	4	20	2	2	2	1000	1000	2	88	3	20	1			2	2	88	8	888
2020.**.**.			2017	1	1	2		1	17		4	4	5	5	2	7	4921.02	7212.84			7189.42								701	4	4	20	2	2	1	16000	1333	2	88	3	20	1			2	2	88	8	888
2018.**.**.			2016	1	1	2		2	17		4	4			2	7	3981.18	5381.08				4535.17	7063.45						701	4	4	20	1	2	1	10000	833	2	88	3	20	1			3	2	88	8	888
2018.**.**.			2016	1	1	2		2	6	76	4	4			1		3981.18	2733.27				2832.97	3418.37						701	4	4	20	1	2	1	10000	833	2	88	3	20	1			2	2	88	8	888
2018.**.**.			2016	1	1	2		1	11		2	3			1		3981.18	4325.75				3745.3	6371.56						701	4	4	20	1	2	2	400	400	2	88	3	20	1			2	2	88	8	888
2018.**.**.			2016	1	1	1		1	16		3	3			2	7	4282.36	5283.06				4836.23	8234.53						713	4	4	20	1	1	1	5500	458	2	88	3	20	1			3	2	88	8	888
2018.**.**.			2016	1	1	2		1	14		4	4			1		7432.46	8075.75				9322.8	9912.56						701	5	4	20	2	2	1	10000	833	2	88	3	20	1			2	2	88	8	888
2018.**.**.			2016	1	1	2		1	7		4	4			1		7432.46	5837.97				5499.94	7645.86						701	5	4	20	2	2	1	10000	833	2	88	3	20	1			2	2	88	8	888
2018.**.**.			2016	1	1	2		1	11		4	4			1		5105.12	5546.98				4802.66	5446.9						701	5	7	20	2	2	1	10000	833	2	88	3	20	1			3	2	88	8	888
2018.**.**.			2016	1	1	2		1	8		4	4			1		5105.12	4009.92				3777.74	4201.36						701	5	7	20	2	2	1	10000	833	2	88	3	20	1			2	2	88	8	888
2018.**.**.			2016	1	1	2		1	14		4	4			1		3591.99	3902.87				3379.17	3832.46						701	5	4	20	2	2	1	10000	833	2	88	3	20	1			3	2	88	8	888
2018.**.**.			2016	1	1	2		1	12		4	4			1		3591.99	3902.87				3379.17	3832.46						701	5	4	20	2	2	1	10000	833	2	88	3	20	1			3	2	88	8	888
2018.**.**.			2016	1	1	2		2	9		4	4			1		3591.99	2466.07				2556.03	3084.2						701	5	4	20	2	2	1	10000	833	2	88	3	20	1			1	2	88	8	888
2018.**.**.			2016	1	1	2		2	13		4	4			1		3591.99	2620.25				2667.95	4052.4						701	3	4	20	2	2	1	10000	833	2	88	3	20	1			1	2	88	8	888
2018.**.**.			2016	1	1	1		1	17		1	2			2	3	5046.24	6225.43				5698.9	9703.38						713	4	4	20	1	1	1	2780	232	2	88	3	20	1			3	2	88	8	888
2018.**.**.			2016	1	1	1		1	15		1	2			1	7	5046.24	6225.43				5698.9	9703.38						713	4	4	20	1	1	1	2780	232	2	88	3	20	1			2	2	88	8	888
2018.**.**.			2016	1	1	1		1	9		1	2			1		5046.24	3963.66				3734.16	4152.9						713	4	4	20	1	1	1	2760	230	2	88	3	10	1			3	2	88	8	888
2018.**.**.			2016	1	1	1		1	7		1	2			1		5046.24	3963.66				3734.16	4152.9						713	4	4	20	1	1	1	2760	230	2	88	3	10	1			1	2	88	8	888
2018.**.**.			2016	1	1	1		2	17		2	2			3	3	5046.24	6820.64				5748.43	8953.08						713	6	4	20	1	1	1	4590	383	2	88	3	20	1			4	2	88	8	888
2018.**.**.			2016	1	1	1		2	15		2	2			1	7	5046.24	6820.64				5748.43	8953.08						713	6	4	20	1	1	1	4590	383	2	88	3	10	1			3	2	88	8	888
2018.**.**.			2016	1	1	1		2	9		2	2			1		5046.24	3464.49				3590.86	4332.86						713	6	4	20	1	1	1	4590	383	2	88	3	10	1			4	2	88	8	888
2018.**.**.			2016	1	1	1		1	17		2	2			2	7	8277.96	10212.34				9348.6	15917.64						713	4	4	20	1	1	1	4000	333	2	88	3	20	1			3	2	88	8	888
2018.**.**.			2016	1	1	1		1	13		2	2			1		8277.96	8994.43				7787.51	8832.15						713	4	4	20	1	1	1	4000	333	2	88	3	20	1			2	2	88	8	888
2018.**.**.			2016	1	1	2		1	6	81	3	3			1		2788.48	2190.27				2063.45	3059.79						701	5	4	20	2	2	1	7150	596	2	88	3	20	1			3	2	88	8	888
2018.**.**.			2016	1	1	2		2	12		2	2			1		2788.48	2034.12				2071.15	3145.91						701	4	4	20	2	2	1	4000	333	2	88	3	20	1			3	2	88	8	888
2018.**.**.			2016	1	1	2		1	7		4	4			1		2788.48	2190.27				2063.45	2294.84						701	3	4	20	1	2	2	600	600	2	88	3	20	1			1	2	88	8	888
2018.**.**.			2016	1	1	2		2	14		2	2			1		2788.48	2034.12											701	6	7	20	1	2	1	4920	410	2	88	3	10	1			3	2	88	8	888
2018.**.**.			2016	1	1	2		1	12		2	2			1		2788.48	3029.83											701	6	7	20	1	2	1	4920	410	2	88	3	10	1			1	1	3	8	888
2018.**.**.			2016	1	1	2		2	6	74	2	2			1		2788.48	1914.43											701	6	7	20	1	2	1	4920	410	2	88	3	10	1			1	2	88	8	888
2018.**.**.			2016	1	1	1		2	9		2	2			1		4001.04	2746.91				2847.11	3435.43						713	4	4	20	2	4	2	350	350	2	88	3	20	1			3	2	88	8	888
2018.**.**.			2016	1	1	2		1	15		4	4			2	7	3664.87	4521.26				4138.87	7047.15						701	3	4	20	2	2	1	11000	917	2	88	3	20	1			3	2	88	8	888
2018.**.**.			2016	1	1	2		1	10		4	4			1		2967.29	3224.11				2791.49	3165.95						701	3	4	20	2	2	1	9000	750	2	88	3	20	1			1	2	88	8	888
2018.**.**.			2016	1	1	2		1	13		2	3			1		2967.29	3224.11				2791.49	3165.95						701	4	4	20	2	2	1	5000	417	2	88	3	20	1			3	2	88	8	888
2018.**.**.			2016	1	1	2		1	9		2	3			1		2967.29	2330.72				2195.76	2441.99						701	4	4	20	2	2	1	5000	417	2	88	3	20	1			2	2	88	8	888
2018.**.**.			2016	1	1	2		1	12		2	3			1		2967.29	3224.11				2791.49	3165.95						701	4	4	20	2	2	2	375	375	2	88	3	20	1			1	2	88	8	888
2018.**.**.			2016	1	1	2		2	8		2	3			1		2967.29	2037.19				2111.5	2547.81						701	4	4	20	2	2	2	375	375	2	88	3	20	1			3	2	88	8	888
2018.**.**.			2016	1	1	2		2	14		3	3			1		2967.29	2164.55				2203.96	3347.64						701	3	4	20	3	2	1	5500	458	2	88	3	20	1			3	1	1	8	888
2018.**.**.			2016	1	1	2		1	12		4	4			1		4065.71	4417.6				3824.83	4337.9						701	4	4	20	2	2	1	8000	667	2	88	3	10	1			2	1	1	8	888
2018.**.**.			2016	1	1	2		1	12		4	4			1		4065.71	4417.6				3824.83	4337.9						701	4	4	20	2	2	1	8000	667	2	88	3	10	1			3	2	88	8	888
2018.**.**.			2016	1	1	2		2	18		4	4			3	7	4065.71	5495.33				4631.46	7213.42						701	4	4	20	2	2	2	1300	1300	2	88	3	20	1			3	2	88	8	888
2018.**.**.			2016	1	1	2		2	18		3	3			2	7	4065.71	5495.33				5789.33	9016.78						701	5	7	20	3	2	1	7400	617	2	88	3	10	1			3	2	88	8	888
2018.**.**.			2016	1	1	1		1	8		2	2			1		4631.41	3637.83				3427.2	3811.51						713	4	4	20	1	1	1	4100	342	2	88	3	20	1			1	2	88	8	888
2018.**.**.			2016	1	1	1		2	6	72	2	2			1		4631.41	3179.69				3295.68	3976.68						713	4	4	20	1	1	1	4100	342	2	88	3	20	1			2	2	88	8	888
2018.**.**.			2016	1	1	1		1	13		3	3			1		4940.43	5368.03				4647.72	5271.18						713	4	4	20	2	3	1	6000	500	2	88	3	20	1			2	2	88	8	888
2018.**.**.			2016	1	1	1		2	10		3	3			1		4940.43	3603.9				3669.5	5573.69						713	4	4	20	2	3	1	6000	500	2	88	3	20	1			2	2	88	8	888
2018.**.**.			2016	1	1	2		2	11		1	2			1		7495.98	5468.1				5567.64	12685.22						701	3	4	20	2	2	1	2600	217	2	88	3	20	1			1	2	88	8	888
2018.**.**.			2016	1	1	2		2	11		4	4			1		7495.98	5468.1				5567.64	8456.81						701	4	4	20	3	2	1	14000	1167	2	88	3	20	1			1	2	88	8	888
2018.**.**.			2016	1	1	2		1	9		4	4			1		7495.98	5887.87				5546.95	6168.97						701	4	4	20	3	2	1	14000	1167	2	88	3	20	1			2	2	88	8	888
2018.**.**.			2016	1	1	1		2	16		3	3			3	1	3828.32	5174.46				4361.03	6792.23						713	3	4	20	1	1	1	4724	394	2	88	3	10	1			3	2	88	8	888
2018.**.**.			2016	1	1	2		2	12		4	4			1		7019.54	5120.55				5213.77	7919.31						701	3	4	20	2	2	2	1000	1000	2	88	3	20	2			3	2	88	8	888
2018.**.**.			2016	1	1	2		1	17		4	4			2	7	6119.6	7549.62				6911.09	11767.35						701	3	4	20	1	2	1	6200	517	2	88	3	20	1			2	2	88	8	888
2018.**.**.			2016	1	1	2		2	11		4	4			1		6119.6	4464.07				4545.33	6904.01						701	4	4	20	2	2	1	10000	833	2	88	3	20	1			1	2	88	8	888
2018.**.**.			2016	1	1	2		1	9		4	4			1		6119.6	4806.76				4528.44	5036.25						701	4	4	20	2	2	1	10000	833	2	88	3	20	1			1	2	88	8	888
2017.**.**.			2015	1	1	1		2	11		4	4			1		5588.98	6254.92											612	5	4	20	2	1	1	10480	873	2	88	3	20	1			2	2	88	8	888
2017.**.**.			2015	1	1	1		1	9		4	4			1		5588.98	6919				12016.81	12111.53						612	5	4	20	2	1	1	10480	873	2	88	3	20	1			1	2	88	8	888
2017.**.**.			2015	1	1	1		1	16		4	4			2	7	5588.98	8717.45				9999.38	9947.4						612	4	4	20	3	1	1	8068	672	2	88	3	20	1			2	2	88	8	888
2017.**.**.			2015	1	1	1		2	12		4	4			1		5588.98	6254.92				5793.53	7304.45						612	4	4	20	3	1	1	8068	672	2	88	3	20	1			2	2	88	8	888
2017.**.**.			2015	1	1	1		1	13		2	2			1		3239.54	3431.57				2952.32	3483.6						612	3	4	20	1	3	1	3000	250	2	88	3	20	1			3	2	88	8	888
2017.**.**.			2015	1	1	2		1	11		2	3			1		4716.2	4995.75				4298.04	7607.24						601	6	7	20	2	2	1	6000	500	2	88	3	20	1			1	2	88	8	888
2017.**.**.			2015	1	1	2		1	14		3	4			1		8499.32	9003.11				7745.74	9139.62						601	6	7	20	1	2	1	8800	733	2	88	3	20	1			2	2	88	8	888
2017.**.**.			2015	1	1	1		1	14		3	3			1		6532.57	6919.79				7937.83	9366.27						612	4	4	20	1	4	1	6000	500	2	88	3	20	1			1	2	88	8	888
2017.**.**.			2015	1	1	1		1	13		3	3			1		6532.57	6919.79				7937.83	9366.27						612	4	4	20	1	4	1	6000	500	2	88	3	20	1			2	2	88	8	888
2017.**.**.			2015	1	1	1		2	17		3	3			2	7	6532.57	7561				7949.53	10748.1						612	4	4	20	1	1	2	450	450	2	88	3	20	1			3	2	88	8	888
2017.**.**.			2015	1	1	1		1	16		2	2			2	7	3484.04	5434.25											612	5	4	20	1	4	1	3500	292	2	88	3	10	2			3	2	88	8	888
2017.**.**.			2015	1	1	1		1	15		2	2			2	7	3484.04	5434.25											612	5	4	20	1	4	1	3500	292	2	88	3	10	2			3	2	88	8	888
2017.**.**.			2015	1	1	1		1	18		1	2			2	7	6116.42	9540.14				10943.04	10886.16						612	4	4	20	1	4	1	2200	183	2	88	3	20	1			1	2	88	8	888
2017.**.**.			2015	1	1	1		2	16		1	2			2	7	6116.42	7079.34				7443.11	10063.4						612	4	4	20	1	4	1	2200	183	2	88	3	20	1			2	2	88	8	888
2017.**.**.			2015	1	1	1		1	15		4	4			1	7	6011.67	9376.75				10755.63	10699.73						612	4	4	20	2	3	1	7560	630	2	88	3	10	1			4	2	88	8	888
2017.**.**.			2015	1	1	1		2	13		3	4			1		6011.67	6727.98				6231.69	7856.89						612	4	4	20	2	3	1	7560	630	2	88	3	10	1			1	2	88	8	888
2017.**.**.			2015	1	1	1		1	18		4	4			3	7	6011.67	9376.75				10755.63	10699.73						612	3	4	20	2	1	1	7500	625	2	88	3	10	2			3	2	88	8	888
2017.**.**.			2015	1	1	2		1	13		4	4			1		4121.72	4366.03				3756.27	4432.23						601	4	4	20	2	2	1	10000	833	2	88	3	20	1			2	2	88	8	888
2017.**.**.			2015	1	1	2		1	11		4	4			1		4121.72	4366.03				3756.27	4432.23						601	4	4	20	2	2	1	10000	833	2	88	3	20	1			2	2	88	8	888
2017.**.**.			2015	1	1	2		2	16		3	3			2	7	4042.46	4678.86											601	3	4	20	1	2	1	5000	417	2	88	3	10	1			3	2	88	8	888
2017.**.**.			2015	1	1	2		1	15		3	3			1	7	4042.46	6305.25											601	4	4	20	2	2	1	5000	417	2	88	3	20	1			2	1	4	8	888
2017.**.**.			2015	1	1	2		1	18		4	4			2	7	4202.46	6554.82											601	5	7	20	3	2	2	800	800	2	88	3	20	1			3	2	88	8	888
2017.**.**.			2015	1	1	2		2	16						2	7	6018.77	6966.31				7324.27	9902.73						601	4	4	20	1	2	9	999999		2	88	3	20	2			3	2	88	8	888
2017.**.**.			2015	1	1	2		2	11						1		6018.77	6735.92				6239.05	7866.16						601	4	4	20	1	2	9	999999		2	88	3	20	2			1	2	88	8	888
2020.**.**.			2018	1	1	2		1	10		4	4	5	5	1		6717.84	5216.35			9577.55	4879.77	7483.87					13334	801	3	4	20	2	2	1	14000	1167	2	88	3	20	1			3	2	88	8	888
2020.**.**.			2018	1	1	2		2	13		3	3	3	4	1		6717.84	7757.52			10141.17	6740.39	8491.66					10847.36	801	4	4	20	2	2	1	6000	500	2	88	3	20	2			1	2	88	8	888
2020.**.**.			2018	1	1	1		2	18		2	2	2	3	2	7	3988.48	5874			8027.95								813	4	4	20	1	3	1	4500	375	2	88	3	20	1			3	2	88	8	888
2020.**.**.			2018	1	1	2		1	9		3	3	3	4	1		7338.82	7679.28			9324.28	8069.5	8254.43					9542.41	801	4	4	20	2	2	1	5900	492	2	88	3	10	1			3	2	88	8	888
2020.**.**.			2018	1	1	2		2	7		3	3	3	4	1		7338.82	5190.83			10077.96	5053.93	7260.27					10291.91	801	4	4	20	2	2	1	5900	492	2	88	3	10	1			2	1	7	8	888
2020.**.**.			2018	1	1	2		2	9		4	4	5	5	1		7338.82	5190.83			10077.96	5053.93	7260.27					10291.91	801	5	4	20	2	2	1	11000	917	2	88	3	20	1			3	2	88	8	888
2020.**.**.			2018	1	1	2		2	14		3	3	4	4	1		3231.52	3731.64			9756.51	3242.36	4084.78					10435.92	801	4	4	20	3	2	2	600	600	2	88	3	20	1			4	2	88	8	888
2020.**.**.			2018	1	1	2		1	11		3	3	3	4	1		3231.52	2509.25		18705.93	4607.13	2347.34	3600				20983.02	4810.59	801	4	4	20	3	2	2	600	600	2	88	3	20	1			4	2	88	8	888
2020.**.**.			2018	1	1	1		2	8		1	2	2	2	1		6036.95	4270			6632.14	4157.39	9953.89					6772.94	813	5	4	20	1	1	1	4460	372	2	88	3	10	1			1	2	88	8	888
2020.**.**.			2018	1	1	1		2	18		1	2	1	2	2	7	5346.1	7873.42		19854.27	8070.41	9686.34	10960.24				16899.39	8632.4	813	4	4	20	2	3	1	2880	240	2	88	3	20	1			3	2	88	8	888
2020.**.**.			2018	1	1	1		1	12		1	2	1	2	1		5346.1	4151.21		15473.2	7621.87	3883.35	5955.71				8678.38	11937.69	813	4	4	20	2	3	1	2880	240	2	88	3	20	1			2	2	88	8	888
2020.**.**.			2018	1	1	2		1	12		3	4	4	4	1		4250.63	3300.59			6060.08	3859.52	5919.16					6327.7	801	5	7	20	2	2	1	9000	750	2	88	3	20	1			2	2	88	8	888
2020.**.**.			2018	1	1	2		1	13		4	4	5	5	1		3231.52	2509.25				2347.34	3600						801	4	4	20	1	2	2	1100	1100	2	88	3	20	1			1	2	88	8	888
2020.**.**.			2018	1	1	2		1	10		4	4	5	5	1		3231.52	2509.25				2347.34	3600						801	4	4	20	1	2	2	1100	1100	2	88	3	20	1			1	2	88	8	888
2020.**.**.			2018	1	1	1		1	16		3	4	4	4	2	7	5037.63	9811.19		31597.21	7182.1	8928.02	9497.04				21097.62	7499.26	813	4	4	20	2	3	1	7700	642	2	88	3	10	1			3	1	8	8	888
2020.**.**.			2018	1	1	1		1	13		3	4	4	4	1		5037.63	3911.69			7182.1	3659.28	5612.07					7499.26	813	4	4	20	2	3	1	7700	642	2	88	3	10	1			1	1	2	8	888
2020.**.**.			2018	1	1	2		2	7		4	4	4	4	1		4252.06	3007.53			7006.91	2928.21	4206.55					14311.35	801	6	6	20	2	2	1	10000	833	2	88	3	20	1			3	2	88	8	888
2020.**.**.			2018	1	1	1		2	13		3	3	3	4	1		6132.77	7081.9		32957.18	18515.91	12306.71	15504.21				43444.91	19805.29	813	4	4	20	1	1	1	6000	500	2	88	3	10	1			2	2	88	8	888
2020.**.**.			2018	1	1	2		2	14		4	4	5	5	1		4430.24	5115.88			8917.11	5926.81	7466.7					9538.06	801	4	4	20	3	2	1	18000	1500	2	88	3	20	1			3	2	88	8	888
2019.**.**.			2014	2	1	2		1	11		4	4	5	5	1		7206.78	9355.7				8013.51	8782.97						602	6	7	20	3	2	1	15140	1262	2	88	3	20	1			1	2	88	8	888
2019.**.**.			2014	2	1	2		2	12		4	4	5	5	1		5254.94	11664.24				5763.88	8645.75						602	4	4	20	2	2	1	15000	1250	2	88	3	20	1			2	2	88	8	888
2020.**.**.			2017	2	1	2		1	16		2	3	3	3	2	7	4682.83	9699.67			6114.59	13966.51	9453.74					12814.39	702	4	7	10	3	2	1	5080	423	2	88	3	30	1			2	2	88	8	888
2020.**.**.			2017	2	1	2		1	17		4	4	5	5	2	7	5305.78	10989.99				15824.44	10711.34						702	4	4	20	3	2	1	15080	1257	2	88	3	20	1			2	2	88	8	888
2020.**.**.			2017	2	1	2		2	14		4	4	5	5	1		5305.78	6652.18				7412.68	5492.08						702	4	4	20	3	2	1	15080	1257	2	88	3	20	1			2	2	88	8	888
2020.**.**.			2017	2	1	2		1	18		4	4	5	5	3	7	5305.78	10989.99			16165.33								702	4	4	20	3	2	1	14400	1200	2	88	3	20	1			2	2	88	8	888
2020.**.**.			2017	2	1	2		2	16		4	4	5	5	2	7	5305.78	9304.34											702	4	4	20	3	2	1	14400	1200	2	88	3	20	1			2	2	88	8	888
2020.**.**.			2017	2	1	2		2	9		2	3	3	3	1		5305.78	4586.97			4593.39	4586.97	4344.14					4593.39	702	3	4	20	2	2	1	4500	375	2	88	3	20	1			2	2	88	8	888
2020.**.**.			2017	2	1	2		1	9		4	4	5	5	1		5999.61	6165.5			6140.1								702	3	4	20	3	2	1	18000	1500	2	88	3	20	1			2	2	88	8	888
2020.**.**.			2017	2	1	2		1	7		1	2	1	2	1		5999.61	6165.5			6140.1								702	4	4	20	1	2	1	3260	272	2	88	3	20	1			1	2	88	8	888
2020.**.**.			2017	2	1	2		1	8		4	4	5	5	1		5108.4	5249.65			10456.05	7097.25	4521.29					11050.74	702	4	4	20	2	2	1	9000	750	2	88	3	20	1			2	2	88	8	888
2020.**.**.			2017	2	1	2		1	6	72	4	4	5	5	1		5108.4	5249.65			10456.05	7097.25	4521.29					11050.74	702	4	4	20	2	2	1	9000	750	2	88	3	20	1			2	2	88	8	888
2020.**.**.			2017	2	1	2		2	6	73	4	4	4	5	1		5108.4	4416.33			11056.29	4416.33	4182.53					11056.29	702	4	4	20	2	2	1	9000	750	2	88	3	10	1			2	2	88	8	888
2018.**.**.			2016	2	1	2		2	16		4	4			2	7	8541.93	12117.99				14695.41	14396.48						702	3	4	20	3	2	1	7040	587	2	88	3	20	1			4	2	88	8	888
2018.**.**.			2016	2	1	2		2	6	79	1	1			1		8541.93	5566.66				5907.19	6967.21						702	4	4	20	1	2	1	2015	168	2	88	3	10	1			2	2	88	8	888
2018.**.**.			2016	2	1	1		2	11		3	3			1		3865.29	3898.01											714	5	4	20	2	2	1	6864	572	2	88	3	20	1			2	2	88	8	888
2018.**.**.			2016	2	1	1		1	9		3	3			1		3865.29	4441.8											714	5	4	20	2	2	1	6864	572	2	88	3	20	1			3	2	88	8	888
2018.**.**.			2016	2	1	2		2	8		2	3			1		5135.21	3346.54				3551.27	4188.52						702	4	4	20	2	2	2	380	380	2	88	3	20	1			3	2	88	8	888
2018.**.**.			2016	2	1	2		1	14		4	4			1		5135.21	5383.09				5643.32	5204.71						702	3	4	20	2	2	2	1000	1000	2	88	3	10	1			2	1	10	8	888
2018.**.**.			2016	2	1	2		1	11		2	3			1		5872.94	6156.43				6454.04	5952.42						702	4	4	20	2	2	1	5000	417	2	88	3	20	1			3	2	88	8	888
2018.**.**.			2016	2	1	2		1	9		2	3			1		5872.94	6748.89				7777.15	4591.28						702	4	4	20	2	2	1	5000	417	2	88	3	20	1			2	2	88	8	888
2018.**.**.			2016	2	2	2		2	9		4	4			1		6258.54	4078.6				4328.11	5104.76						702	4	4	20	2	2	1	12000	1000	2	88	3	20	1			1	2	88	8	888
2018.**.**.			2016	2	2	2		2	7		1	2			1		6258.54	4078.6				4328.11	6806.35						702	4	4	20	2	2	2	300	300	2	88	3	20	1			2	2	88	8	888
2020.**.**.			2018	2	1	2		2	7		4	4	5	5	1		5244.09	5469.72			5274.51	5546.04	4749.77					5386.49	802	4	4	20	2	2	1	12300	1025	2	88	3	20	1			1	2	88	8	888
2020.**.**.			2018	2	1	2		1	18						2	7	5244.09	8818.4		15056.99	6844.96	13024.69	13576.86				30160.91	7147.24	802	3	4	20	2	2	9	999999		2	88	3	10	1			2	2	88	8	888
2020.**.**.			2018	2	1	2		1	10		1	2	1	2	1		5536.14	6078.28		14669.87	10839.25	6061.36	7528.68				12341.74	11317.92	802	4	4	20	1	2	2	300	300	2	88	3	20	1			2	2	88	8	888
2020.**.**.			2018	2	1	2		2	9		1	2	1	2	1		5536.14	5774.34			5568.26	5854.91	6685.73					5686.48	802	4	4	20	1	2	2	300	300	2	88	3	20	1			2	2	88	8	888
2020.**.**.			2018	2	1	2		1	10		4	4	4	5	1		4568.71	5016.11				5002.16	4659.79						802	4	4	20	1	2	1	9000	750	2	88	3	20	1			2	2	88	8	888
2020.**.**.			2018	2	1	2		1	7		4	4	5	5	1		4568.71	4277.14			5314.46	4327.79	4704.69					5438.79	802	4	4	20	1	2	1	9000	750	2	88	3	20	1			3	2	88	8	888
2020.**.**.			2018	2	1	2		1	11		3	4	4	4	1		4568.71	5016.11			17890.23	5002.16	4659.79					18680.28	802	4	4	20	2	2	1	8000	667	2	88	3	10	1			1	2	88	8	888
2019.**.**.			2014	3	1	2		2	11		4	4	5	5	1		5491.89	3778.12				3692.73	5623.98						603	5	4	20	2	2	1	10000	833	2	88	3	20	1			2	2	88	8	888
2019.**.**.			2014	3	1	2		2	13		4	4	5	5	1		5491.89	3778.12				3692.73	5623.98						603	5	4	20	2	2	1	10000	833	2	88	3	20	1			2	2	88	8	888
2020.**.**.			2017	3	1	1		1	7		1	2	1	2	1		7113.5	3693.39			14851.07	3972.15	8562.32					15695.73	715	4	4	10	1	1	2	220	220	2	88	3	20	1			2	2	88	8	888
2020.**.**.			2017	3	1	1		1	18		1	2	2	3	3	7	7113.5	15033.25			9474.01	17993.79	14647.71					9927.37	715	4	4	20	2	3	1	3660	305	2	88	3	20	1			3	2	88	8	888
2020.**.**.			2017	3	1	1		2	17		2	2	2	3	2	7	7113.5	15421				14059.42	12728						715	4	4	20	2	3	1	3660	305	2	88	3	20	1			2	2	88	8	888
2020.**.**.			2017	3	1	2		2	7		3	3	3	4	1		3649.12	2230.26				2445.16	3047.43						703	4	4	20	1	2	2	500	500	2	88	3	10	1			3	2	88	8	888
2018.**.**.			2016	3	1	2		1	7		3	3			1		4485.99	3366.06				3808.46	3776.41						703	3	4	20	3	2	1	5000	417	2	88	3	10	1			2	2	88	8	888
2018.**.**.			2016	3	1	2		2	14		2	3			1		4485.99	6299.44											703	5	4	20	3	2	1	6000	500	2	88	3	20	1			2	2	88	8	888
2018.**.**.			2016	3	1	2		2	6	73	2	3			1		4485.99	4276.09				5033.93	3940.05						703	4	4	20	1	2	2	450	450	2	88	3	20	1			2	2	88	8	888
2018.**.**.			2016	3	1	1		1	14		1	2			1		6210.76	5539.24				5500.23	6778.36						715	4	4	20	2	3	1	3731	311	2	88	3	20	1			3	1	14	8	888
2018.**.**.			2016	3	1	2		1	12		2	3			1		4116.24	3671.18				5468	5989.89						703	4	4	20	2	2	1	4800	400	2	88	3	20	1			2	2	88	8	888
2018.**.**.			2016	3	1	2		2	8		2	3			1		4116.24	3923.64				4619.01	4820.4						703	4	4	20	2	2	1	4800	400	2	88	3	20	1			3	2	88	8	888
2018.**.**.			2016	3	1	2		2	12		3	4			1		8785.82	12337.46				12185.4	10139.05						703	4	4	20	2	2	2	600	600	2	88	3	20	1			1	2	88	8	888
2018.**.**.			2016	3	1	2		1	7		3	4			1		8785.82	6592.43				7458.88	7396.1						703	4	4	20	2	2	2	600	600	2	88	3	20	1			2	2	88	8	888
2018.**.**.			2016	3	1	2		1	12		2	3			1		3487.76	3110.66				4633.12	5075.34						703	4	4	20	2	2	1	5000	417	2	88	3	20	1			2	2	88	8	888
2018.**.**.			2016	3	1	2		1	7		2	3			1		3487.76	2617.04				2961	3914.77						703	4	4	20	2	2	1	5000	417	2	88	3	20	1			2	2	88	8	888
2018.**.**.			2016	3	1	2		1	6	80	3	3			1		3487.76	2617.04				2961	2936.07						703	4	4	20	2	2	2	500	500	2	88	3	20	1			2	2	88	8	888
2018.**.**.			2016	3	1	2		2	13		3	4			1		3487.76	4897.68				4837.31	4024.96						703	4	4	20	2	2	1	7972	664	2	88	3	20	1			2	2	88	8	888
2017.**.**.			2015	3	1	1		2	15		2	3			1	7	5652.83	7388.24				6126.47	7525.39						614	4	4	20	2	1	1	4560	380	2	88	3	20	1			3	2	88	8	888
2017.**.**.			2015	3	1	1		1	12		2	3			1		5652.83	7948.66				7027.15	4918.41						614	4	4	20	2	1	1	4560	380	2	88	3	20	1			2	2	88	8	888
2017.**.**.			2015	3	1	2		1	10		1	2			1		3927.14	5522.1				4881.91	3416.93						603	4	4	20	3	2	1	3000	250	2	88	3	10	1			2	2	88	8	888
2017.**.**.			2015	3	1	2		1	18		4	4			2	7	5196.88	12637.69											603	4	4	20	2	2	1	7080	590	2	88	3	20	1			3	2	88	8	888
2017.**.**.			2015	3	1	2		1	13		3	4			1		5196.88	7307.54				8613.81	6028.94						603	4	4	20	2	2	1	7080	590	2	88	3	20	1			4	2	88	8	888
2020.**.**.			2018	3	1	2		1	16		1	2	1	2	2	7	4926.06	5911.68			6293.38	5990.4	8321.87					6571.3	803	5	4	20	1	2	1	3190	266	2	88	3	20	1			2	2	88	8	888
2020.**.**.			2018	3	1	2		2	7		4	4	5	5	1		8524.23	8134.62			8391.72	8134.62	7556.85					8569.87	803	3	4	20	3	2	1	8250	688	2	88	3	20	1			2	2	88	8	888
2019.**.**.			2014	4	1	2		2	12		2	3	2	3	1		6329.71	6348.02				8412.06	8642.61						604	4	4	20	1	2	2	350	350	2	88	3	10	1			1	2	88	8	888
2019.**.**.			2014	4	1	2		1	10		1	2	2	2	1		6329.71	5887.43				5522.31	8535.89						604	4	4	20	1	2	1	3000	250	2	88	3	20	1			3	2	88	8	888
2019.**.**.			2014	4	1	2		1	15		2	2	2	2	2	7	6329.71	12212.85				15603.63	12299.47						604	4	4	20	1	2	1	3000	250	2	88	3	20	1			2	2	88	8	888
2019.**.**.			2014	4	1	2		2	11		3	3	4	4	1		5535.3	5551.31				4904.2	7557.91						604	4	4	20	1	2	1	6000	500	2	88	3	20	1			2	2	88	8	888
2019.**.**.			2014	4	1	2		1	10		1	2	2	2	1		5535.3	5148.52				4829.22	5598.44						604	4	4	20	2	2	2	250	250	2	88	3	20	1			2	2	88	8	888
2019.**.**.			2014	4	1	2		2	13		1	2	2	2	1		5535.3	5551.31				4904.2	5668.43						604	4	4	20	2	2	2	250	250	2	88	3	20	1			2	2	88	8	888
2020.**.**.			2017	4	1	2		2	16		3	3	4	4	2	7	7382.63	6266.49			14226.48	5780.36	12946.24					14919.27	704	4	4	20	2	2	2	600	600	2	88	3	20	1			2	2	88	8	888
2020.**.**.			2017	4	1	2		1	15		3	3	4	4	1	7	7382.63	7510.24			9636.46	8860.85	14898.87					10097.6	704	4	4	20	2	2	2	600	600	2	88	3	20	1			1	2	88	8	888
2020.**.**.			2017	4	1	2		2	11		4	4	5	5	1		5992.68	3942.72			11548.02	3758.69	6200.92					12110.37	704	3	4	20	2	2	1	10000	833	2	88	3	20	2			1	2	88	8	888
2020.**.**.			2017	4	1	2		1	9		4	4	5	5	1		5992.68	3776.74				3737.13	7069.44						704	4	4	20	2	2	1	10000	833	2	88	3	20	1			3	2	88	8	888
2020.**.**.			2017	4	1	1		2	11		1	2	2	3	1		6435.48	4234.05			8267.53	4036.42	6659.11					8670.14	716	4	4	20	2	1	2	300	300	2	88	3	20	1			3	2	88	8	888
2020.**.**.			2017	4	1	1		1	8		1	2	2	3	1		6435.48	4055.8			6583.87	4013.27	5693.85					6958.33	716	4	4	20	2	1	2	300	300	2	88	3	20	1			3	2	88	8	888
2020.**.**.			2017	4	1	2		2	6	77	4	4	5	5	1		4470.6	2977.23			9672.49	3166.8	4878.73					9672.49	704	4	4	20	1	2	1	15000	1250	2	88	3	10	1			3	2	88	8	888
2018.**.**.			2016	4	1	2		1	15		3	4			1	7	5596.4	7675.56				7216.94	9872.91						704	4	4	20	2	2	1	7000	583	2	88	3	20	1			2	1	4	8	888
2018.**.**.			2016	4	1	2		1	9		3	4			1		5596.4	3406.72				3406.72	4225.46						704	4	4	20	2	2	1	7000	583	2	88	3	20	1			1	2	88	8	888
2018.**.**.			2016	4	1	2		2	12		1	2			1		8066.95	8340.87				7067.11	8349.64						704	5	4	20	1	2	2	320	320	2	88	3	20	1			2	2	88	8	888
2018.**.**.			2016	4	1	2		2	10		1	2			1		8066.95	8340.87				7067.11	8349.64						704	5	4	20	1	2	2	320	320	2	88	3	20	1			1	2	88	8	888
2018.**.**.			2016	4	1	2		1	6	81	1	2			1		8066.95	4910.62				4910.62	6090.79						704	5	4	20	1	2	2	320	320	2	88	3	20	1			1	2	88	8	888
2018.**.**.			2016	4	1	2		1	9		1	2			1		8066.95	4910.62				4910.62	6090.79						704	4	4	20	2	2	1	3550	296	2	88	3	20	1			2	2	88	8	888
2018.**.**.			2016	4	1	2		1	6	76	1	2			1		8066.95	4910.62				4910.62	6090.79						704	4	4	20	2	2	1	3550	296	2	88	3	20	1			2	2	88	8	888
2018.**.**.			2016	4	1	2		2	16		3	3			2	7	8066.95	18660.46				20526.98	17507.87						704	4	4	20	1	2	1	6400	533	2	88	3	20	1			2	2	88	8	888
2018.**.**.			2016	4	1	2		1	14		3	3			1		8066.95	10682.06				14212.2	10528.62						704	4	4	20	1	2	1	6400	533	2	88	3	20	1			1	2	88	8	888
2018.**.**.			2016	4	1	2		1	9		1	2			1		8066.95	4910.62				4910.62	6090.79						704	5	4	20	1	2	1	3000	250	2	88	3	10	1			1	2	88	8	888
2018.**.**.			2016	4	1	2		1	7		1	2			1		8066.95	4910.62				4910.62	6090.79						704	5	4	20	1	2	1	3000	250	2	88	3	10	1			1	2	88	8	888
2018.**.**.			2016	4	1	1		1	18		1	1			3	7	7301.94	10014.74				12555.14	17175.65						716	4	4	20	2	4	1	1875	156	2	88	3	20	2			3	2	88	8	888
2018.**.**.			2016	4	1	2		2	18		4	4			3	3	5155.08	16812.54				16739	11188.18						704	4	4	20	3	2	1	7600	633	2	88	3	10	2			2	2	88	8	888
2018.**.**.			2016	4	1	2		2	11		4	4			1		5155.08	5330.12				4516.14	5335.73						704	5	4	20	2	2	1	9000	750	2	88	3	20	1			1	2	88	8	888
2018.**.**.			2016	4	1	2		1	6	75	3	3			1		7158.27	4357.48				4357.48	7206.28						704	4	4	20	2	2	1	6000	500	2	88	3	20	1			1	1	4	8	888
2018.**.**.			2016	4	1	2		1	16		3	3			2	7	7158.27	9817.68				9231.07	12628.27						704	3	4	20	2	2	1	5000	417	2	88	3	20	1			1	2	88	8	888
2018.**.**.			2016	4	1	2		1	18		3	3			3	7	7158.27	9817.68				11538.84	15785.33						704	5	4	20	2	2	1	5730	478	2	88	3	20	1			3	2	88	8	888
2018.**.**.			2016	4	1	2		1	6	80	4	4			1		7158.27	4357.48				4357.48	5404.71						704	3	4	20	3	2	2	800	800	2	88	3	20	1			1	2	88	8	888
2018.**.**.			2016	4	1	2		1	7		3	4			1		4341.14	2642.6				2642.6	3277.69						704	4	4	20	2	2	1	7000	583	2	88	3	20	1			2	2	88	8	888
2018.**.**.			2016	4	1	2		1	6	74	2	2			1		4341.14	2642.6				2642.6	4916.54						704	3	4	20	2	2	2	300	300	2	88	3	20	1			2	2	88	8	888
2017.**.**.			2015	4	1	2		1	11		4	4			1		4994.55	6577.05				6160.46	5558.96						604	4	4	20	2	2	1	7200	600	2	88	3	20	1			4	2	88	8	888
2017.**.**.			2015	4	1	2		1	17		4	4			2	7	4994.55	3905.55				3554.64	6900.62						604	4	4	20	2	2	1	10000	833	2	88	3	20	1			2	2	88	8	888
2017.**.**.			2015	4	1	2		1	13		4	4			1		4994.55	6577.05				6160.46	4169.22						604	4	4	20	2	2	1	10000	833	2	88	3	20	1			1	2	88	8	888
2017.**.**.			2015	4	1	2		2	10		4	4			1		4994.55	6283.27				5986.79	5067.18						604	5	4	20	2	2	2	750	750	2	88	3	20	1			1	2	88	8	888
2017.**.**.			2015	4	1	2		2	11		4	4			1		2200.05	2767.71				2637.12	3348.06						604	3	4	20	2	2	1	10000	833	2	88	3	20	1			1	1	4	8	888
2017.**.**.			2015	4	1	1		1	15		2	2			1	7	5523.02	4318.79				3930.75	7630.77						615	3	4	20	2	4	2	220	220	2	88	3	10	1			2	2	88	8	888
2020.**.**.			2018	4	1	2		2	18		2	3	2	3	2	7	8092.98	7912.69		28398.04		8877.23	15676.7				36257.4		804	3	4	20	2	2	2	350	350	2	88	3	20	1			3	1	6	8	888
2020.**.**.			2018	4	1	2		1	18		2	2	2	3	3	7	8092.98	7266.72				6932.6	14415.61						804	4	4	20	2	2	2	400	400	2	88	3	20	1			2	2	88	8	888
2020.**.**.			2018	4	1	2		1	17		3	3	3	4	2	7	8092.98	7266.72			32705.23	6932.6	14415.61					34149.52	804	3	4	20	2	2	1	5600	467	2	88	3	10	1			2	2	88	8	888
2020.**.**.			2018	4	1	1		2	11		2	3	2	3	1		5808.76	4343.71			8285.23	3688.85	6937.6					8862.19	816	3	4	20	2	3	1	4500	375	2	88	3	20	1			4	2	88	8	888
2020.**.**.			2018	4	1	2		2	12		2	3	2	3	1		6180.75	4621.88			8815.82	5887.62	11072.83					9429.72	804	3	4	20	2	2	2	350	350	2	88	3	10	1			2	2	88	8	888
2020.**.**.			2018	4	1	2		1	17		4	4	5	5	2	7	4266.62	3831.02			10057.96	3654.87	7599.92					14002.84	804	6	7	20	3	2	1	18000	1500	2	88	3	20	1			1	2	88	8	888
2020.**.**.			2018	4	1	2		1	15		4	4	5	5	2	7	4266.62	3831.02			10057.96	3654.87	7599.92					14002.84	804	6	7	20	3	2	1	18000	1500	2	88	3	20	1			2	2	88	8	888
2020.**.**.			2018	4	1	1		2	15		1	2	1	2	1	7	5845.71	5715.49			13896.57	9618.28	15098.1					14864.27	816	4	4	20	2	3	1	3000	250	2	88	3	20	1			2	2	88	8	888
2020.**.**.			2018	4	1	1		2	11		1	2	1	2	1		5845.71	4371.34		29682.03	13896.57	3712.31	9308.98				19563.77	14864.27	816	4	4	20	2	3	1	3000	250	2	88	3	20	1			3	2	88	8	888
2020.**.**.			2017	5	1	2		1	16		3	4	4	5	2	7	4583.82	9186				10926.47	7809.74						705	4	4	20	2	2	1	9000	750	2	88	3	20	1			2	2	88	8	888
2020.**.**.			2017	5	1	2		2	12		3	4	4	5	1		4583.82	4526.25				4249.89	4004.33						705	4	4	20	2	2	1	9000	750	2	88	3	20	1			1	2	88	8	888
2018.**.**.			2016	5	1	2		1	8		3	3			1		6000.98	4779.05				4531.21	5036.27						705	5	4	20	2	2	1	7000	583	2	88	3	20	1			2	2	88	8	888
2018.**.**.			2016	5	1	2		2	6	78	3	3			1		6000.98	5693.29				5885.38	5254.51						705	5	4	20	2	2	1	7000	583	2	88	3	20	1			2	2	88	8	888
2018.**.**.			2016	5	1	2		2	12		4	4			1		6000.98	5777.82				6121.1	5523.23						705	4	4	20	3	2	1	8700	725	2	88	3	20	1			3	2	88	8	888
2018.**.**.			2016	5	1	2		2	10		4	4			1		6000.98	5777.82				6121.1	5523.23						705	4	4	20	3	2	1	8700	725	2	88	3	20	1			1	2	88	8	888
2018.**.**.			2016	5	1	2		2	16		4	4			2	7	4085.59	5170.28				5167.29	5913.62						705	4	4	20	3	2	1	7500	625	2	88	3	20	1			3	2	88	8	888
2018.**.**.			2016	5	1	2		2	17		2	2			2	7	4085.59	5170.28				5167.29	7392.02						705	5	4	20	2	2	1	4500	375	2	88	3	20	1			1	2	88	8	888
2018.**.**.			2016	5	1	2		2	14		2	3			1		4085.59	3933.66				4167.37	3760.33						705	4	4	20	3	2	2	400	400	2	88	3	10	1			2	1	1	8	888
2018.**.**.			2016	5	1	1		2	12		1	2			1		7244.22	6974.83				7389.23	6667.5						717	5	4	20	2	1	1	3040	253	2	88	3	10	1			4	2	88	8	888
2017.**.**.			2015	5	1	2		1	12		3	4			1		4403.76	4303.17				5233.12	5110.41						605	4	4	20	3	2	1	7000	583	2	88	3	20	1			1	2	88	8	888
2017.**.**.			2015	5	1	2		2	10		4	4			1		4973.65	4305.67				4001.12	5261.15						605	4	4	20	2	2	1	10000	833	2	88	3	20	1			2	2	88	8	888
2017.**.**.			2015	5	1	1		1	18		2	3			2	7	4849.22	4952.25				5443.95	6985.53						616	4	4	20	1	3	1	4500	375	2	88	3	20	1			2	2	88	8	888
2017.**.**.			2015	5	1	1		1	15		2	3			1	7	4849.22	4952.25				5443.95	6985.53						616	4	4	20	1	3	1	4500	375	2	88	3	20	1			2	2	88	8	888
2017.**.**.			2015	5	1	1		2	10		1	2			1		4849.22	4197.94				3901.02	5129.52						616	5	4	20	1	1	1	2400	200	2	88	3	10	1			3	2	88	8	888
2020.**.**.			2018	5	1	2		2	7		2	2	2	3	1		5532.97	4441.07			4411.03	4719.28	3972.2					4504.68	805	4	4	20	2	2	1	4610	384	2	88	3	20	1			3	2	88	8	888
2020.**.**.			2018	5	1	2		1	18		2	3	2	3	3	3	11878.93	16813.21				19519.39	20791.64						805	5	4	20	2	2	1	5560	463	2	88	3	20	1			2	2	88	8	888
2020.**.**.			2018	5	1	2		1	17		2	3	2	3	2	7	11878.93	16813.21			26734.64								805	5	4	20	2	2	1	5560	463	2	88	3	20	1			2	2	88	8	888
2020.**.**.			2018	5	1	2		2	14		2	3	2	3	1		11878.93	16243.27			21230.94	19952.17	14814.69					22709.38	805	5	4	20	2	2	1	5560	463	2	88	3	20	1			3	2	88	8	888
2020.**.**.			2018	5	1	2		2	14		2	3	2	3	1		11878.93	16243.27			21230.94	18350.24	11851.75					22709.38	805	4	4	20	3	2	1	5000	417	2	88	3	20	1			3	2	88	8	888
2020.**.**.			2018	5	1	1		1	18		1	1	1	1	2	7	10874.38	14150.8		24748.13	11250.58	13230.73	14876.89				22032.61	11747.42	817	4	4	10	1	3	2	130	130	2	88	3	30	2			2	2	88	8	888
2019.**.**.			2014	6	1	1		1	12		4	4	5	5	1		7558.54	8367.82				11516.69	10242.35						617	4	4	20	3	1	1	11500	958	2	88	3	20	1			2	2	88	8	888
2020.**.**.			2017	6	1	2		2	7		4	4	5	5	1		5742.95	5640.63				5471.2	4038.55						706	4	4	20	3	2	1	9400	783	2	88	3	20	1			2	2	88	8	888
2020.**.**.			2017	6	1	2		1	16		4	4	5	5	2	7	5742.95	8041.87			12881.31	5969.44	9957.86					13497.73	706	4	4	20	3	2	1	15000	1250	2	88	3	20	1			2	2	88	8	888
2020.**.**.			2017	6	1	1		1	7		2	2	2	3	1		5541.66	4445.76			4871.12	4803.69	5616.85					5148.17	718	4	4	20	1	1	1	4000	333	2	88	3	10	1			2	2	88	8	888
2018.**.**.			2016	6	1	2		1	17		3	3			2	7	8779.25	16030.62											706	4	4	20	2	2	1	6200	517	2	88	3	20	1			3	2	88	8	888
2018.**.**.			2016	6	1	2		2	10		3	3			1		8779.25	8406.14											706	4	4	20	2	2	1	6200	517	2	88	3	20	1			2	2	88	8	888
2018.**.**.			2016	6	1	2		1	8		2	3			1		8779.25	6103.84				6021.79	6142.36						706	4	4	20	1	2	2	400	400	2	88	3	10	1			3	2	88	8	888
2018.**.**.			2016	6	1	2		1	14		2	3			1		8779.25	8748.02				8261.65	7963.33						706	3	4	20	2	2	1	4000	333	2	88	3	20	1			4	2	88	8	888
2018.**.**.			2016	6	1	2		2	7		3	4			1		8779.25	5327.67				5785.66	6408.53						706	4	4	20	1	2	2	610	610	2	88	3	20	1			1	1	2	8	888
2018.**.**.			2016	6	1	1		1	14		3	3			1		4800.34	4783.26				6775.99	5805.61						718	4	4	20	2	4	1	6000	500	2	88	3	10	1			2	1	1	8	888
2018.**.**.			2016	6	1	1		1	11		3	3			1		4800.34	4783.26				4517.33	5805.61						718	4	4	20	2	4	1	6000	500	2	88	3	10	1			2	2	88	8	888
2018.**.**.			2016	6	1	2		2	10		3	4			1		5862.4	5613.25				5606.18	7028.41						706	5	4	20	2	2	1	8200	683	2	88	3	10	1			3	2	88	8	888
2018.**.**.			2016	6	1	2		1	8		3	4			1		5862.4	4075.87				4021.09	5127						706	5	4	20	2	2	1	8200	683	2	88	3	10	1			1	2	88	8	888
2018.**.**.			2016	6	1	2		1	11		1	2			1		5862.4	5841.54				5516.76	5317.56						706	4	4	20	2	2	1	3700	308	2	88	3	20	1			1	2	88	8	888
2018.**.**.			2016	6	1	2		1	9		2	2			1		5862.4	4075.87				4021.09	4101.6						706	4	4	20	2	2	1	3700	308	2	88	3	20	1			1	2	88	8	888
2018.**.**.			2016	6	1	2		2	9		2	2			1		5862.4	3557.59											706	3	4	20	2	2	2	300	300	2	88	3	20	1			2	2	88	8	888
2018.**.**.			2016	6	1	2		2	12		3	4			1		4115.92	3941				3936.03	3947.65						706	4	4	20	2	2	1	7000	583	2	88	3	20	1			2	2	88	8	888
2017.**.**.			2015	6	1	2		2	13		2	3			1		5312.37	4447.65				4178.31	5421.88						606	5	4	20	2	2	1	5000	417	2	88	3	10	1			1	2	88	8	888
2020.**.**.			2018	6	1	1		1	17		2	2	2	3	2	7	7749.26	15059.84			8221.66								818	5	4	20	1	1	1	5000	417	2	88	3	20	1			2	1	4	8	888
2020.**.**.			2018	6	1	2		1	12		2	2	2	3	1		8279	7854.11				7760.89	6863.55						806	4	4	20	2	2	2	400	400	2	88	3	10	1			2	2	88	8	888
2020.**.**.			2018	6	1	2		2	6	80	2	3	3	3	1		3235.98	2818.4			2645.56	2884.63	2382.36					2701.72	806	4	4	20	2	2	1	5430	453	2	88	3	20	1			1	2	88	8	888
2020.**.**.			2017	7	1	1		1	13		2	2	2	3	1		3092.28	3491.27			3750.51	3586.17	3080.59					3929.99	719	4	4	20	1	1	1	4500	375	2	88	3	20	1			2	2	88	8	888
2020.**.**.			2017	7	1	1		1	12		2	2	2	3	1		3092.28	3491.27			3750.51	3586.17	3080.59					3929.99	719	4	4	20	1	1	1	4500	375	2	88	3	20	1			4	2	88	8	888
2020.**.**.			2017	7	1	2		1	6	72	2	2	2	3	1		3911.47	4408.58			3718.31								707	5	4	20	1	2	1	5000	417	2	88	3	10	1			2	2	88	8	888
2020.**.**.			2017	7	1	2		2	11		4	4	4	5	1		3911.47	3751.59			4669.18								707	4	4	20	2	2	1	9500	792	2	88	3	20	1			2	2	88	8	888
2020.**.**.			2017	7	1	2		2	8		4	4	5	5	1		3911.47	4398.64			3145.42								707	4	4	20	2	2	1	9500	792	2	88	3	20	1			1	2	88	8	888
2018.**.**.			2016	7	2	1		1	12		3	3			1		8439.67	6942.8				10313.94	10470.13						719	4	4	20	2	3	1	6600	550	2	88	3	20	1			1	2	88	8	888
2018.**.**.			2016	7	2	1		1	11		3	3			1		8439.67	6942.8				6875.96	10470.13						719	4	4	20	2	3	1	6600	550	2	88	3	20	1			1	2	88	8	888
2018.**.**.			2016	7	1	2		1	11		3	3			1		7105.31	5845.1				5788.82	8814.73						707	4	4	20	3	2	2	500	500	2	88	3	20	1			2	2	88	8	888
2018.**.**.			2016	7	1	2		1	8		3	3			1		7105.31	8270.98				8307.43	6799.08						707	4	4	20	3	2	2	500	500	2	88	3	20	1			1	2	88	8	888
2018.**.**.			2016	7	1	2		1	6	75	3	4			1		6684.43	7781.06				7815.36	4797.26						707	4	4	20	2	2	1	7152	596	2	88	3	10	1			2	2	88	8	888
2017.**.**.			2015	7	1	2		1	14		4	4			1		5314.01	3786.03				6310.22	9379.86						607	4	4	20	3	2	1	8000	667	2	88	3	20	1			1	2	88	8	888
2017.**.**.			2015	7	1	2		1	14		3	4			1		5314.01	3786.03											607	3	4	20	2	2	1	6000	500	2	88	3	20	1			2	2	88	8	888
2017.**.**.			2015	7	2	2		1	18		3	3			2	7	9355.61	11094.48											607	3	4	10	2	2	1	4920	410	2	88	3	10	1			1	2	88	8	888
2017.**.**.			2015	7	2	2		2	15		4	3			2	7	9355.61	9429.29				7563.11	12633.4						607	4	4	20	2	2	1	6400	533	2	88	3	20	1			2	2	88	8	888
2017.**.**.			2015	7	2	2		1	13		3	3			1		9355.61	6665.52				5554.75	8256.89						607	4	4	20	2	2	1	6400	533	2	88	3	20	1			3	2	88	8	888
2017.**.**.			2015	7	2	2		1	10		4	4			1		9355.61	6665.52				5554.75	8256.89						607	4	4	10	1	2	1	7890	658	2	88	3	20	1			2	2	88	8	888
2020.**.**.			2018	7	1	2		2	11		3	3	4	4	1		8229.96	15209.71			9615.3	12868.69	8051.32					10284.87	807	4	4	20	2	2	1	6730	561	2	88	3	20	1			3	2	88	8	888
2020.**.**.			2018	7	1	1		1	17		2	3	2	3	2	7	10672.91	15069.79		51809.75	23552.88	15220.37	15572.24				23062.43	24593	819	4	4	20	2	1	2	450	450	2	88	3	20	1			4	2	88	8	888
2020.**.**.			2018	7	1	1		1	12		2	3	2	3	1		10672.91	14139.99				13341.54	9202.08						819	4	4	20	2	1	2	450	450	2	88	3	20	1			2	2	88	8	888
2020.**.**.			2018	7	1	2		2	15		2	3	2	3	1	7	3965.19	10031.53			6948.97	18166.58	9437.25					7432.87	807	6	7	20	2	2	1	6040	503	2	88	5	10	1			3	2	88	8	888
2020.**.**.			2018	7	1	2		2	12		2	3	2	3	1		3965.19	7328.03		16491.65		10333.55	5818.69				13587.29		807	6	7	20	2	2	1	6040	503	2	88	5	10	1			2	2	88	8	888
2020.**.**.			2018	7	1	2		1	9		2	3	3	3	1		3965.19	3623.86			5198.75	3435.42	5177.54					5320.37	807	6	7	20	2	2	1	6040	503	2	88	5	10	1			1	2	88	8	888
2019.**.**.			2014	8	1	2		2	13		4	4	5	5	1		5536.04	6053.1				5760.85	6094.68						608	5	7	20	2	2	1	9000	750	2	88	3	20	1			3	2	88	8	888
2019.**.**.			2014	8	1	2		2	16		4	4	5	5	2	7	5536.04	5800.67				6180.33	9664.2						608	5	7	20	2	2	1	9000	750	2	88	3	20	1			2	2	88	8	888
2019.**.**.			2014	8	1	2		1	11		2	3	2	3	1		5704.88	4844.61				4964.98	8270.67						608	4	4	20	1	2	2	300	300	2	88	3	20	1			2	2	88	8	888
2019.**.**.			2014	8	1	2		1	15		2	3	3	3	1	7	5704.88	8279.95				12518.74	11917.31						608	4	4	20	1	2	2	300	300	2	88	3	20	1			2	2	88	8	888
2019.**.**.			2014	8	1	2		1	11		4	4	5	5	1		5704.88	4844.61				4964.98	6203						608	4	4	20	2	2	1	8000	667	2	88	3	20	1			2	2	88	8	888
2019.**.**.			2014	8	1	1		2	10		2	3	2	3	1		10664.54	12531.03				11926	12617.1						619	4	4	20	1	1	2	350	350	2	88	3	10	2			2	1	7	8	888
2019.**.**.			2014	8	1	1		1	11		4	4	5	5	1		5175.76	4395.28				4504.49	5627.69						619	5	7	20	2	1	1	9600	800	2	88	3	20	1			4	2	88	8	888
2019.**.**.			2014	8	1	1		1	13		2	3	2	3	1		5175.76	4395.28											619	4	4	20	3	1	2	350	350	2	88	3	20	1			2	1	4	8	888
2019.**.**.			2014	8	1	1		1	16		3	3	3	3	2	7	5175.76	7512											619	4	4	20	3	1	2	350	350	2	88	3	20	1			3	2	88	8	888
2019.**.**.			2014	8	1	1		2	14		3	3	4	4	1		3779.13	4132.1				3932.59	4160.48						619	4	4	20	2	2	2	500	500	2	88	3	10	1			2	2	88	8	888
2019.**.**.			2014	8	1	2		1	15		2	3	3	3	1	7	5126.13	7439.96				7499.15	8031.24						608	4	4	20	2	2	1	3800	317	2	88	3	20	1			2	2	88	8	888
2019.**.**.			2014	8	1	2		1	17		2	3	3	3	2	7	5126.13	7439.96				7499.15	8031.24						608	4	4	20	2	2	1	3800	317	2	88	3	20	1			3	2	88	8	888
2019.**.**.			2014	8	1	2		2	14		3	4	4	4	1		4454.84	4870.92				4635.74	4904.37						608	5	4	20	1	2	1	6950	579	2	88	3	20	1			3	2	88	8	888
2019.**.**.			2014	8	1	2		2	16		3	4	4	4	2	7	4454.84	4667.79				4973.29	7776.75						608	5	4	20	1	2	1	6950	579	2	88	3	20	2			4	2	88	8	888
2019.**.**.			2014	8	1	2		1	18		2	2	3	3	2	7	4613.52	6695.96											608	4	4	20	1	2	1	3500	292	2	88	3	10	1			3	2	88	8	888
2019.**.**.			2014	8	1	2		2	13		3	3	4	4	1		5956.56	6512.9				8264.59	8743.51						608	4	4	20	2	2	1	6000	500	2	88	3	20	1			2	2	88	8	888
2019.**.**.			2014	8	1	2		2	15		3	3	4	4	2	7	5956.56	6241.29											608	4	4	20	2	2	1	6000	500	2	88	3	20	1			2	2	88	8	888
2019.**.**.			2014	8	2	2		1	10		2	3	2	3	1		5544.71	4708.59				4825.58	6028.85						608	4	4	20	2	2	1	4000	333	2	88	3	20	1			2	2	88	8	888
2019.**.**.			2014	8	1	1		2	16		2	3	3	3	2	7	6100.01	6391.6				8512.41	13310.88						619	5	7	20	3	4	2	350	350	2	88	3	20	1			3	2	88	8	888
2019.**.**.			2014	8	1	2		1	10		3	3	4	4	1		5821.94	4944.02				5066.86	6330.29						608	4	4	20	3	2	2	500	500	2	88	3	20	1			1	2	88	8	888
2019.**.**.			2014	8	1	2		1	13		3	3	4	4	1		5821.94	4944.02				5066.86	6330.29						608	4	4	20	3	2	2	500	500	2	88	3	20	1			4	2	88	8	888
2019.**.**.			2014	8	1	2		1	13		2	3	2	3	1		5050.19	4288.64				4395.19	5491.14						608	4	4	20	2	2	1	4000	333	2	88	3	20	1			3	2	88	8	888
2019.**.**.			2014	8	1	2		1	15		2	3	3	3	1	7	5050.19	7329.74				7388.06	7912.26						608	4	4	20	2	2	1	4000	333	2	88	3	20	1			2	2	88	8	888
2019.**.**.			2014	8	1	2		1	16		4	4	5	5	2	7	5050.19	7329.74				7388.06	7912.26						608	4	4	20	2	2	1	10000	833	2	88	3	20	1			2	2	88	8	888
2020.**.**.			2017	9	1	1		1	6	74	4	4	5	5	1		5838.5	5689.19			5711.47	5437.93	5927.26					6036.31	721	6	7	20	2	5	1	17536	1461	2	88	5	20	2			1	2	88	8	888
2020.**.**.			2017	9	1	1		1	15		1	2	1	2	2	7	6926.07	9737.47			8644.49	16066.13	17820.27					9058.16	721	4	4	20	2	1	2	260	260	2	88	3	20	1			2	2	88	8	888
2020.**.**.			2017	9	1	1		1	11		1	2	1	2	1		6926.07	9376.73			8644.49	9510.84	9467.21					9058.16	721	4	4	20	2	1	2	260	260	2	88	3	20	1			2	2	88	8	888
2020.**.**.			2017	9	1	2		2	14		2	3	2	3	1		5769.75	8142.18			7087.59	7367.12	5708.72					7432.73	709	4	4	20	2	2	1	4800	400	2	88	3	20	1			2	2	88	8	888
2020.**.**.			2017	9	1	2		1	12		2	3	2	3	1		5769.75	7811.27			7201.28	7922.99	5914.98					7545.88	709	4	4	20	2	2	1	4800	400	2	88	3	20	1			2	1	7	8	888
2020.**.**.			2017	9	1	2		1	6	80	3	3	3	4	1		5769.75	5622.19			5644.21	5373.89	4881.22					5965.23	709	3	4	20	1	2	1	5000	417	2	88	3	10	1			2	2	88	8	888
2020.**.**.			2017	9	1	2		2	10		4	4	4	5	1		6423.35	9064.53			7890.48	8201.68	6355.41					8274.72	709	4	4	20	2	2	1	10000	833	2	88	3	20	1			2	2	88	8	888
2020.**.**.			2017	9	1	2		2	7		4	4	5	5	1		6423.35	5123.05			5315.45	5283.96	5027.01					5315.45	709	4	4	20	2	2	1	10000	833	2	88	3	20	1			2	2	88	8	888
2020.**.**.			2017	9	1	2		2	14		4	4	4	5	1		6423.35	9064.53			7890.48	8201.68	6355.41					8274.72	709	4	4	20	2	2	1	10000	833	2	88	3	20	1			2	2	88	8	888
2020.**.**.			2017	9	1	2		1	10		4	4	5	5	1		6423.35	8696.14			12025.57	8820.51	6585.04					12601.04	709	4	4	20	2	2	1	10000	833	2	88	3	20	1			1	2	88	8	888
2020.**.**.			2017	9	1	1		1	11		1	2	1	2	1		5784.44	7831.16			7219.62	7943.17	7906.73					10086.8	721	4	4	20	1	4	2	260	260	2	88	3	10	1			2	2	88	8	888
2020.**.**.			2017	9	1	2		2	7		4	4	5	5	1		4778.07	3810.83			3953.95	3930.53	3739.39					3953.95	709	4	4	20	1	2	1	17000	1417	2	88	3	20	1			1	2	88	8	888
2020.**.**.			2017	9	1	2		2	10		4	4	5	5	1		4778.07	6742.74			5869.41	6100.9	4727.53					6155.23	709	4	4	20	1	2	1	17000	1417	2	88	3	20	1			1	2	88	8	888
2020.**.**.			2017	9	1	2		1	10		3	3	4	4	1		6328.19	8567.31			7898.28	8689.84	6487.48					12414.35	709	4	4	20	3	2	1	7000	583	2	88	3	20	1			3	2	88	8	888
2020.**.**.			2017	9	2	2		2	13		3	3	3	4	1		4242.05	5986.32			10421.92	8124.72	6295.77					10929.44	709	3	4	20	1	2	1	6000	500	2	88	3	20	1			3	2	88	8	888
2020.**.**.			2017	9	2	2		1	8		3	3	3	3	1		4242.05	4133.57			8299.51	3951.01	3588.79					8771.55	709	4	4	20	1	2	2	450	450	2	88	3	10	1			2	2	88	8	888
2020.**.**.			2017	9	2	2		2	6	79	2	3	3	3	1		4242.05	3383.32			7020.77	3489.59	3319.9					7020.77	709	4	4	20	1	2	2	450	450	2	88	3	10	1			2	2	88	8	888
2020.**.**.			2017	9	1	2		1	7		2	3	3	3	1		7228.95	7044.08			7071.67	6732.98	6115.71					7473.87	709	4	4	20	2	2	1	4700	392	2	88	3	20	1			2	2	88	8	888
2020.**.**.			2017	9	1	1		1	6	76	1	2	2	3	1		5272.89	5138.04			5158.17	4911.13	4460.88					5451.54	721	4	4	20	1	4	2	300	300	2	88	3	20	1			2	2	88	8	888
2020.**.**.			2017	9	1	2		1	11		4	4	5	5	1		7453.1	10090.26			9302.29								709	4	4	20	3	2	1	10000	833	2	88	3	20	1			2	2	88	8	888
2020.**.**.			2017	9	1	2		2	8		4	4	5	5	1		7453.1	5944.35			6167.6								709	4	4	20	3	2	1	10000	833	2	88	3	20	1			1	2	88	8	888
2020.**.**.			2017	9	1	2		2	15		3	3	3	4	1	7	7453.1	10534.59			12207.24								709	3	4	20	2	2	2	450	450	2	88	3	20	1			2	2	88	8	888
2020.**.**.			2017	9	1	2		2	7		3	3	3	4	1		7453.1	5944.35			6167.6	6131.06	5832.91					9251.4	709	4	4	20	1	2	2	500	500	2	88	3	20	1			2	2	88	8	888
2020.**.**.			2017	9	1	2		1	18		3	4	4	4	3	7	6194.79	8709.36											709	4	7	20	2	2	1	8000	667	2	88	3	10	1			3	2	88	8	888
2020.**.**.			2017	9	1	2		1	8		2	2	2	3	1		6661.25	6490.89				6204.23	7513.92						709	4	4	20	2	2	1	4440	370	2	88	3	10	1			2	2	88	8	888
2020.**.**.			2017	9	1	2		2	6	80	2	2	2	3	1		6661.25	5312.79				5479.66	6950.93						709	4	4	20	2	2	1	4440	370	2	88	3	10	1			2	2	88	8	888
2020.**.**.			2017	9	1	2		2	14		1	2	1	2	1		6661.25	9400.25			16365.43	8505.44	6590.79					17162.38	709	3	4	20	3	2	2	190	190	2	88	3	20	1			3	2	88	8	888
2020.**.**.			2017	9	1	2		2	9		2	3	3	4	1		6661.25	5312.79				5479.66	5213.2						709	3	4	10	2	2	1	5000	417	2	88	3	20	1			1	2	88	8	888
2020.**.**.			2017	9	1	2		2	9		3	4	4	4	1		4319.47	3445.06			5957.42	3553.27	3380.48					5957.42	709	4	4	20	1	2	2	650	650	2	88	3	20	1			1	1	7	8	888
2020.**.**.			2017	9	1	2		1	7		3	4	4	4	1		4319.47	4209			4225.49	4023.12	3654.28					4465.82	709	4	4	20	1	2	2	650	650	2	88	3	20	1			1	2	88	8	888
2020.**.**.			2017	9	1	2		1	6	72	2	3	3	3	1		4654.6	9071.13			4553.33	4335.26	7875.61					4812.3	709	4	4	20	2	2	1	5000	417	2	88	3	20	1			3	2	88	8	888
2018.**.**.			2016	9	2	2		1	9		2	2			1		6282.98	5062.25				5405.27	4739.54						709	4	4	20	1	2	1	4000	333	2	88	3	20	1			1	2	88	8	888
2018.**.**.			2016	9	1	2		1	9		4	4			1		4808.23	3874.03											709	3	4	20	2	2	1	7000	583	2	88	3	20	1			1	2	88	8	888
2018.**.**.			2016	9	1	2		1	6	72	4	4			1		4808.23	3874.03				4136.54	3627.06						709	6	7	20	2	2	1	10240	853	2	88	5	20	1			3	2	88	8	888
2018.**.**.			2016	9	2	2		1	11		4	4			1		4255.77	4054.23				4145.89	5549.41						709	4	4	20	2	2	1	8000	667	2	88	3	20	1			2	1	14	8	888
2018.**.**.			2016	9	2	2		2	9		4	4			1		4255.77	4443.11				4346.1	4465.92						709	4	4	20	2	2	1	8000	667	2	88	3	20	1			3	1	7	8	888
2018.**.**.			2016	9	2	2		2	15		4	4			2	7	4255.77	6521.08				6149.31	6921.01						709	3	4	20	3	2	1	10000	833	2	88	3	20	1			2	2	88	8	888
2018.**.**.			2016	9	1	2		1	16		3	3			2	7	5801.5	15697.86											709	4	4	20	2	2	1	6000	500	2	88	3	20	1			3	2	88	8	888
2018.**.**.			2016	9	1	2		1	6	78	2	3			1		5801.5	4674.32				4991.06	5835.12						709	4	4	20	2	2	1	5000	417	2	88	3	20	1			2	2	88	8	888
2018.**.**.			2016	9	1	2		2	13		4	4			1		5048.64	5840.96				4929.18	5220.82						709	4	4	20	2	2	2	950	950	2	88	3	20	1			3	2	88	8	888
2018.**.**.			2016	9	1	2		1	11		4	4			1		5048.64	4809.55				4918.28	4937.46						709	4	4	20	2	2	2	950	950	2	88	3	20	1			2	1	4	8	888
2018.**.**.			2016	9	1	2		2	13		4	4			1		6331.49	7325.14											709	5	4	20	3	2	1	10000	833	2	88	3	20	1			1	1	3	8	888
2018.**.**.			2016	9	1	2		1	7		4	4			1		6331.49	5101.34											709	5	4	20	3	2	1	10000	833	2	88	3	20	1			1	2	88	8	888
2018.**.**.			2016	9	1	2		1	14		4	4			1		6331.49	9047.48				7710.02	7740.08						709	5	4	20	2	2	1	15000	1250	2	88	3	20	1			1	2	88	8	888
2018.**.**.			2016	9	1	2		1	10		2	3			1		7322.51	6975.74											709	5	4	20	3	2	1	5000	417	2	88	3	20	1			3	2	88	8	888
2018.**.**.			2016	9	1	2		1	6	83	2	3			1		7322.51	5899.81											709	5	4	20	3	2	1	5000	417	2	88	3	20	1			2	2	88	8	888
2018.**.**.			2016	9	1	2		2	7		4	4			1		5850.01	6107.53				5974.17	4604.16						709	4	4	20	2	2	2	700	700	2	88	3	20	1			2	2	88	8	888
2018.**.**.			2016	9	1	2		1	15		4	4			2	7	5850.01	7914.55				8221.55	10310.94						709	4	4	20	2	2	1	8000	667	2	88	3	20	1			2	2	88	8	888
2018.**.**.			2016	9	1	2		2	13		4	4			1		5850.01	6768.1				5711.59	6049.52						709	4	4	20	2	2	1	8000	667	2	88	3	20	1			3	2	88	8	888
2018.**.**.			2016	9	1	2		2	6	79	4	4			1		5850.01	12215.06				11948.34	7673.6						709	5	7	20	3	2	2	800	800	2	88	3	20	1			2	2	88	8	888
2018.**.**.			2016	9	1	2		1	13		4	4			1		5850.01	5572.97				8548.45	7628.25						709	4	4	20	2	2	1	10000	833	2	88	3	20	1			1	2	88	8	888
2018.**.**.			2016	9	1	2		1	9		4	4			1		5850.01	4713.4				5032.79	5883.9						709	4	4	20	2	2	1	10000	833	2	88	3	20	1			2	2	88	8	888
2018.**.**.			2016	9	2	1		1	9		2	3			1		5027.32	4050.56											721	4	6	20	2	1	1	5000	417	2	88	3	20	1			3	2	88	8	888
2018.**.**.			2016	9	2	1		1	15		3	3			2	7	4931.42	6671.78				6930.57	8691.88						721	5	4	20	2	4	1	6000	500	2	88	3	20	1			2	2	88	8	888
2018.**.**.			2016	9	2	1		1	13		2	3			1		4931.42	4697.88				4804.09	4822.83						721	5	4	20	2	4	1	6000	500	2	88	3	20	1			2	2	88	8	888
2018.**.**.			2016	9	1	2		2	18		1	2			3	7	4280.37	6558.77				6184.85	6961.01						709	4	4	20	1	2	2	200	200	2	88	3	10	1			4	2	88	8	888
2018.**.**.			2016	9	1	2		1	17		1	2			2	7	4280.37	5790.96				6015.59	7544.37						709	4	4	20	1	2	2	200	200	2	88	3	10	1			3	2	88	8	888
2018.**.**.			2016	9	1	2		2	7		2	3			1		4280.37	4468.79				4371.21	3368.8						709	4	4	20	1	2	2	400	400	2	88	3	20	1			2	2	88	8	888
2018.**.**.			2016	9	1	2		1	6	75	2	3			1		4280.37	3448.73				3682.42	3228.88						709	4	4	20	1	2	2	400	400	2	88	3	20	1			3	2	88	8	888
2018.**.**.			2016	9	1	2		1	17		2	2			2	7	5609.6	7589.3											709	4	4	20	1	2	1	3710	309	2	88	3	20	1			2	2	88	8	888
2018.**.**.			2016	9	1	2		1	18		4	4			2	7	6176.81	8356.69				8680.83	10886.94						709	3	4	20	2	2	1	13200	1100	2	88	3	20	1			3	2	88	8	888
2018.**.**.			2016	9	1	2		1	9		4	4			1		6176.81	4976.71				5313.94	4659.45						709	6	7	20	2	2	1	15272	1273	2	88	3	20	1			3	2	88	8	888
2018.**.**.			2016	9	1	2		1	7		4	4			1		6176.81	4976.71				5313.94	4659.45						709	6	7	20	2	2	1	15272	1273	2	88	3	20	1			3	2	88	8	888
2018.**.**.			2016	9	1	2		1	7		4	4			1		6176.81	4976.71				5313.94	4659.45						709	4	4	20	3	2	1	8000	667	2	88	3	20	1			2	1	2	8	888
2018.**.**.			2016	9	1	2		2	16		3	3			2	7	5805.7	8896.03				8388.86	9441.61						709	5	7	20	2	2	2	600	600	2	88	3	10	1			2	2	88	8	888
2018.**.**.			2016	9	1	2		2	10		3	3			1		5805.7	6716.84				5668.33	6003.71						709	5	7	20	2	2	2	600	600	2	88	3	10	1			3	2	88	8	888
2018.**.**.			2016	9	1	2		1	6	72	3	3			1		5805.7	4677.71				4994.67	4379.51						709	4	4	20	2	2	2	490	490	2	88	3	20	1			2	2	88	8	888
2018.**.**.			2016	9	1	2		2	18		4	4			3	3	5805.7	8896.03				8388.86	9441.61						709	6	7	20	3	2	1	10000	833	2	88	3	20	1			1	2	88	8	888
2018.**.**.			2016	9	2	2		1	11		1	2			1		4002.62	3813.07				3899.27	3914.48						709	5	4	20	2	2	1	4000	333	2	88	3	20	1			2	2	88	8	888
2018.**.**.			2016	9	2	2		2	8		1	2			1		4002.62	4178.82				4087.57	3150.2						709	5	4	20	2	2	1	4000	333	2	88	3	20	1			2	2	88	8	888
2018.**.**.			2016	9	1	2		2	6	73	2	2			1		4390.12	4583.38				4483.29	3455.18						709	4	4	20	2	2	1	4000	333	2	88	3	10	1			3	2	88	8	888
2018.**.**.			2016	9	1	1		1	6	80	1	2			1		3714.87	2993.1				3195.92	2802.3						721	5	6	20	1	1	1	3600	300	2	88	3	20	1			3	2	88	8	888
2018.**.**.			2016	9	1	2		2	11		3	3			1		5098.13	5898.22				4977.5	7029.34						709	4	4	20	1	2	1	6000	500	2	88	3	20	1			1	2	88	8	888
2018.**.**.			2016	9	1	2		1	8		3	3			1		5098.13	4107.61				4385.95	5127.67						709	4	4	20	1	2	1	6000	500	2	88	3	20	1			3	2	88	8	888
2018.**.**.			2016	9	1	2		2	15		3	4			2	7	5098.13	11717.74				9208.09	10363.65						709	5	4	20	2	2	1	8000	667	2	88	3	20	1			3	2	88	8	888
2018.**.**.			2016	9	1	2		1	13		3	4			1		5098.13	7285.06				6208.13	6232.34						709	5	4	20	2	2	1	8000	667	2	88	3	20	1			3	2	88	8	888
2018.**.**.			2016	9	1	2		2	14		3	4			1		3824.73	4424.97				3734.23	3955.17						709	5	4	20	2	2	1	8000	667	2	88	3	20	1			2	2	88	8	888
2018.**.**.			2016	9	1	2		2	12		3	4			1		3824.73	4424.97				3734.23	3955.17						709	5	4	20	2	2	1	8000	667	2	88	3	20	1			2	2	88	8	888
2018.**.**.			2016	9	1	2		1	8		3	4			1		3824.73	3081.62				3290.43	2885.16						709	5	4	20	2	2	1	8000	667	2	88	3	20	1			1	2	88	8	888
2018.**.**.			2016	9	1	2		2	18		2	3			2	6	3824.73	5860.59											709	4	4	20	2	2	1	5000	417	2	88	3	20	1			3	2	88	8	888
2018.**.**.			2016	9	1	2		2	17		2	3			2	7	3824.73	5860.59											709	4	4	20	2	2	1	5000	417	2	88	3	20	1			4	2	88	8	888
2018.**.**.			2016	9	1	2		2	16		3	3			2	7	5939.57	9101.16				8582.3	9659.32						709	4	4	20	2	2	1	6000	500	2	88	3	20	1			2	2	88	8	888
2018.**.**.			2016	9	1	2		1	13		3	3			1		5939.57	5658.3				5786.22	5808.78						709	4	4	20	2	2	1	6000	500	2	88	3	20	1			2	2	88	8	888
2017.**.**.			2015	8	1	2		1	18		3	3			2	7	5671.36	9660.18				9446.13	7820.93						608	4	4	20	1	2	1	5000	417	2	88	3	20	1			1	2	88	8	888
2017.**.**.			2015	8	2	1		1	17		2	3			2	3	5143.6	8761.24				8567.1	7093.14						619	4	4	20	2	1	1	4424	369	2	88	3	20	1			4	2	88	8	888
2017.**.**.			2015	8	1	2		2	12		2	3			1		5859.47	7854.06				6794.43	5933.45						608	4	4	20	2	2	1	4000	333	2	88	3	10	2			1	2	88	8	888
2017.**.**.			2015	8	1	2		1	16		4	4			2	7	5346.67	9107.12											608	3	4	20	3	2	1	7500	625	2	88	3	20	1			1	2	88	8	888
2017.**.**.			2015	8	1	1		1	13		4	4			1		3828.7	3933.08				4065.8	3189.99						619	3	4	20	1	3	2	600	600	2	88	3	20	1			2	2	88	8	888
2017.**.**.			2015	8	1	1		1	12		4	4			1		6859.02	7046.01				7283.79	5714.78						619	4	4	20	1	1	1	8000	667	2	88	3	10	1			2	2	88	8	888
2017.**.**.			2015	8	1	2		1	13		3	3			1		5424.16	5572.03				5760.07	4519.29						608	5	4	20	1	2	1	7000	583	2	88	3	20	1			3	2	88	8	888
2017.**.**.			2015	8	1	2		2	11		3	3			1		5424.16	7270.56				6289.66	5492.64						608	5	4	20	1	2	1	7000	583	2	88	3	20	1			2	2	88	8	888
2017.**.**.			2015	8	1	1		1	11		2	3			1		4408.8	4529				4681.84	3673.32						619	3	4	20	2	3	2	300	300	2	88	3	10	1			1	2	88	8	888
2017.**.**.			2015	8	1	2		2	15		2	2			2	7	5242.86	9818.69				7954.64	6683.58						608	4	4	20	1	2	1	3050	254	2	88	3	10	1			1	2	88	8	888
2017.**.**.			2015	8	1	2		2	11		4	4			1		5041.21	6757.26				5845.61	5104.86						608	4	4	20	2	2	1	15000	1250	2	88	3	20	1			2	2	88	8	888
2017.**.**.			2015	8	1	2		1	10		2	3			1		5041.21	5178.64				5353.41	4200.22						608	4	4	20	1	2	2	400	400	2	88	3	20	1			2	2	88	8	888
2017.**.**.			2015	8	1	2		2	12		4	4			1		4474.05	5997.04				7781.93	6040.72						608	4	4	20	2	2	1	9000	750	2	88	3	20	1			3	2	88	8	888
2017.**.**.			2015	8	1	2		2	10		4	4			1		4474.05	5997.04				5187.95	6040.72						608	4	4	20	2	2	1	9000	750	2	88	3	20	1			1	2	88	8	888
2017.**.**.			2015	8	1	2		1	13		2	2			1		6014.65	6178.62				6387.13	5011.27						608	5	4	20	2	2	1	4000	333	2	88	3	20	1			3	2	88	8	888
2017.**.**.			2015	8	1	2		2	11		2	2			1		6014.65	8062.06				6974.37	6090.59						608	5	4	20	2	2	1	4000	333	2	88	3	20	1			3	2	88	8	888
2017.**.**.			2015	8	1	1		1	16		2	2			2	7	10229.8	17424.7				19052.13	17633.9						619	5	4	20	2	4	2	300	300	2	88	3	10	1			2	2	88	8	888
2017.**.**.			2015	8	1	1		2	14		2	2			1		10229.8	13712.07				15816.15	12948.7						619	5	4	20	2	4	2	300	300	2	88	3	10	1			3	2	88	8	888
2017.**.**.			2015	8	1	2		2	15		3	3			1	7	5501.64	10303.34				11129.71	9351.31						608	4	4	20	2	2	1	5000	417	2	88	3	20	1			2	2	88	8	888
2017.**.**.			2015	8	1	2		1	13		3	3			1		5501.64	5651.63				7789.81	6111.8						608	4	4	20	2	2	1	5000	417	2	88	3	20	1			2	2	88	8	888
2017.**.**.			2015	8	1	2		2	16		2	3			2	7	5501.64	10303.34				8347.28	7013.48						608	4	4	20	2	2	1	4500	375	2	88	3	20	1			3	2	88	8	888
2017.**.**.			2015	8	1	2		2	15		2	3			1	7	5501.64	10303.34				8347.28	7013.48						608	4	4	20	2	2	1	4500	375	2	88	3	20	1			3	2	88	8	888
2017.**.**.			2015	8	1	2		1	15		2	2			1	7	6606.87	11253.65				11004.29	9111.01						608	4	4	20	3	2	2	300	300	2	88	3	10	1			1	2	88	8	888
2017.**.**.			2015	8	1	1		2	13		2	3			1		6062.1	8125.67				10544.1	8184.86						619	4	4	20	1	1	2	350	350	2	88	3	10	1			2	1	4	8	888
2017.**.**.			2015	8	1	1		2	11		2	3			1		6062.1	8125.67				7029.4	8184.86						619	4	4	20	1	1	2	350	350	2	88	3	10	1			1	2	88	8	888
2017.**.**.			2015	8	1	1		1	13		2	3			1		6022.74	6186.93				6395.72	5018.01						619	6	7	20	2	1	2	470	470	2	88	5	10	1			3	1	2	8	888
2017.**.**.			2015	8	1	2		2	12		3	3			1		4971.17	6663.38				8646.59	6711.91						608	4	4	20	1	2	2	500	500	2	88	3	10	1			2	2	88	8	888
2017.**.**.			2015	8	1	2		1	10		3	3			1		4971.17	5106.7				5279.03	5522.49						608	4	4	20	1	2	2	500	500	2	88	3	10	1			3	2	88	8	888
2020.**.**.			2018	9	1	2		2	16		2	3	3	4	2	7	5182.63	5507.71			6938.41	6468.18	9422.9					7421.57	809	4	4	20	2	2	1	6000	500	2	88	3	20	1			2	2	88	8	888
2020.**.**.			2018	9	1	2		1	14		2	3	3	4	1		5182.63	5244.62			6552.79	5193.76	5120.33					6842.16	809	4	4	20	2	2	1	6000	500	2	88	3	20	2			2	2	88	8	888
2020.**.**.			2018	9	1	1		2	17		2	2	2	3	2	7	4883.69	5190.02			19614.57	8126.78	11839.17					20980.45	821	4	4	20	2	3	2	400	400	2	88	3	20	1			3	2	88	8	888
2020.**.**.			2018	9	1	1		1	13		3	3	3	4	1		4883.69	4942.11		12535.52	6174.81	4894.17	4824.98				7030.74	6447.5	821	4	4	20	3	3	1	7000	583	2	88	3	20	1			3	2	88	8	888
2020.**.**.			2018	9	2	1		1	16		1	2	2	2	2	7	9999.29	17742.37		55621.52	12642.86								821	4	4	20	1	1	2	310	310	2	88	3	10	1			2	2	88	8	888
2020.**.**.			2018	9	1	2		1	10		3	4	4	4	1		4894.7	4953.26		12563.79	6188.74	4905.22	6447.82				10569.9	12924.09	809	4	4	20	2	2	1	8000	667	2	88	3	20	1			2	2	88	8	888
2020.**.**.			2018	9	1	1		2	9		2	3	3	3	1		7066.12	7032.5				7328.16	6199.53						821	5	7	20	2	1	2	500	500	2	88	3	20	1			3	2	88	8	888
2020.**.**.			2018	9	1	1		1	7		2	3	3	3	1		7066.12	9438.53			7961.99	10053.42	7048.45					8148.25	821	5	7	20	2	1	2	500	500	2	88	3	20	1			3	2	88	8	888
2020.**.**.			2018	9	1	2		1	11		3	4	4	4	1		4236.59	4287.27			5356.64	4245.69	4185.67					5593.2	809	4	4	20	1	2	2	700	700	2	88	3	20	1			2	2	88	8	888
2020.**.**.			2018	9	1	2		1	9		4	4	5	4	1		4236.59	5659.01			4773.72	6027.67	4226					4885.4	809	4	4	20	1	2	2	700	700	2	88	3	20	1			1	1	6	8	888
2020.**.**.			2018	9	1	2		1	12		2	2	2	3	1		5906.09	5976.74			11201.28	5918.78	5835.1					11695.94	809	5	4	20	2	2	1	5000	417	2	88	3	20	1			1	1	2	8	888
2020.**.**.			2018	9	1	2		2	10		2	2	2	3	1		5906.09	6682.59				7210.3	6620.86						809	5	4	20	2	2	1	5000	417	2	88	3	20	1			1	2	88	8	888
2020.**.**.			2018	9	1	2		2	14		4	4	5	5	1		5139.44	5815.14			6880.59	6274.35	5761.43					14719.45	809	4	4	20	2	2	1	10000	833	2	88	3	20	1			2	2	88	8	888
2020.**.**.			2018	9	1	1		1	6	82	3	3	4	4	1		9934.23	13269.6			11193.72	14134.06	9909.38					11455.59	821	4	4	20	1	1	1	6500	542	2	88	3	20	1			2	2	88	8	888
2020.**.**.			2018	9	1	1		2	16		4	4	5	5	2	7	8420.15	8948.31			11272.74	10508.77	15309.27					24115.46	821	4	4	20	2	3	1	9800	817	2	88	3	20	1			3	2	88	8	888
2020.**.**.			2018	9	1	1		1	15		4	4	5	5	1	7	8420.15	10731.1		46837.46	10646.23	11165.11	14077.74				31273.62	14821.84	821	4	4	20	2	3	1	9800	817	2	88	3	20	1			2	2	88	8	888
2020.**.**.			2018	9	1	2		1	9		3	3	4	4	1		5369.18	7171.85			6049.9	7639.07	5355.75					6191.43	809	5	4	20	2	2	1	7020	585	2	88	3	20	1			2	2	88	8	888
2020.**.**.			2018	9	1	2		1	8		3	3	4	4	1		5369.18	7171.85			6049.9	7639.07	5355.75					6191.43	809	5	4	20	2	2	1	7020	585	2	88	3	20	1			2	2	88	8	888
2020.**.**.			2018	9	1	2		1	16		3	3	4	4	2	7	5096.25	6494.94			6443.57	6757.62	8520.48					6728.13	809	5	4	20	2	2	1	8000	667	2	88	3	20	1			2	2	88	8	888
2020.**.**.			2018	9	1	2		2	18		3	4	4	4	2	3	5096.25	5415.91		16784.91	6822.77								809	3	4	20	2	2	2	600	600	2	88	3	10	1			4	2	88	8	888
2020.**.**.			2018	9	1	2		2	17		4	4	5	5	2	7	5840.74	6207.1		19236.95	7819.47								809	4	4	20	2	2	1	11000	917	2	88	3	20	1			3	2	88	8	888
2020.**.**.			2018	9	1	1		1	16		1	2	1	2	2	7	6092.22	7764.27			10784	8078.29	10185.66					11260.24	821	4	4	20	1	1	1	3120	260	2	88	3	10	2			2	2	88	8	888
2020.**.**.			2018	9	1	1		1	14		1	2	1	2	1		6092.22	6165.1			10784	6105.31	6019					11260.24	821	4	4	20	1	1	1	3120	260	2	88	3	10	1			3	2	88	8	888
2020.**.**.			2018	9	2	2		2	13		1	2	1	2	1		4342.49	4913.41		20695.85		5301.41	4868.03				9093.91		809	6	4	20	1	2	1	4000	333	2	88	3	20	1			2	2	88	8	888
2020.**.**.			2018	9	2	2		1	11		1	2	1	2	1		4342.49	4394.43				4351.81	4290.29						809	6	4	20	1	2	1	4000	333	2	88	3	20	1			1	2	88	8	888
2020.**.**.			2018	9	2	2		2	8		1	2	1	2	1		4342.49	4321.82			4230.84	4503.53	3809.93					4320.66	809	6	4	20	1	2	1	4000	333	2	88	3	20	1			2	2	88	8	888
2020.**.**.			2018	9	2	2		2	16		2	3	3	3	2	7	4342.49	4614.87				5419.64	7895.38						809	4	4	10	2	2	1	5600	467	2	88	3	20	1			2	2	88	8	888
2020.**.**.			2018	9	2	2		1	13		2	3	3	3	1		4342.49	4394.43			19216.87	4351.81	4290.29					20065.5	809	4	4	10	2	2	1	5600	467	2	88	3	20	1			2	1	1	8	888
2020.**.**.			2018	9	2	2		1	12		1	2	2	3	1		4342.49	4394.43				4351.81	4290.29						809	5	4	20	2	2	1	4500	375	2	88	3	20	1			2	2	88	8	888
2020.**.**.			2018	9	2	2		1	10		1	2	2	3	1		4342.49	4394.43		22292.71		4351.81	4290.29				12503.22		809	5	4	20	2	2	1	4500	375	2	88	3	20	1			1	1	1	8	888
2020.**.**.			2018	9	2	2		1	6	83	1	2	2	3	1		4342.49	5800.45			4893.04	6178.33	4331.63					5007.51	809	5	4	20	2	2	1	4500	375	2	88	3	20	1			1	2	88	8	888
2020.**.**.			2018	9	1	2		2	11		3	3	3	4	1		6142.37	6949.93			8223.3	7498.76	10328.61					13193.9	809	3	4	20	3	2	2	450	450	2	88	3	20	1			1	1	1	8	888
2020.**.**.			2018	9	1	2		2	14		2	3	3	3	1		6142.37	6949.93			8223.3	7498.76	6885.74					13193.9	809	4	4	20	3	2	1	5660	472	2	88	3	10	1			1	2	88	8	888
2020.**.**.			2018	9	2	2		1	7		2	2	2	3	1		6076.95	8117.25			17118.52	8646.06	6061.75					17518.99	809	4	4	20	2	2	2	350	350	2	88	3	20	2			3	2	88	8	888
2020.**.**.			2018	9	2	1		2	18		3	4	4	4	3	6	5529.37	5876.2			14805.23								821	4	4	20	3	1	1	8000	667	2	88	3	20	1			3	2	88	8	888
2020.**.**.			2018	9	2	1		1	17		3	4	4	4	2	7	5529.37	7046.93			6991.2								821	4	4	20	3	1	1	8000	667	2	88	3	20	1			1	2	88	8	888
2020.**.**.			2018	9	1	2		2	16		4	4	5	5	2	7	5992.41	6368.29			9627.04	7478.84	10895.23					10297.43	809	3	4	20	2	2	1	9700	808	2	88	3	20	1			3	2	88	8	888
2020.**.**.			2018	9	1	2		2	16		3	3	4	4	2	7	6334.32	6731.64				10540.74	15355.84						809	4	4	20	3	2	1	7500	625	2	88	3	20	2			3	1	14	8	888
2020.**.**.			2018	9	1	2		1	14		3	3	4	4	1		6334.32	6410.1			8008.96	8463.9	8344.24					8362.64	809	4	4	20	3	2	1	7500	625	2	88	3	20	2			3	2	88	8	888
2020.**.**.			2018	9	1	1		1	12		1	2	1	2	1		8118.29	8215.41		20838.15	10264.57	10847.64	10025.89				46749.62	10717.86	821	5	7	20	1	1	1	3500	292	2	88	5	20	1			2	2	88	8	888
2020.**.**.			2018	9	1	1		2	9		1	2	1	2	1		8118.29	8079.66				8419.36	8903.34						821	5	7	20	1	1	1	3500	292	2	88	5	20	1			2	2	88	8	888
2020.**.**.			2017	10	1	2		1	18		3	3	3	4	3	3	5333.21	10445.43			5391.57	13425.5	8335.87					5649.57	710	4	4	20	2	2	2	550	550	2	88	3	20	1			2	2	88	8	888
2020.**.**.			2017	10	1	2		2	15		3	3	3	4	2	7	5333.21	6821.52			7075.26	7016.54	7243.38					11129.71	710	4	4	20	2	2	2	550	550	2	88	3	20	1			2	2	88	8	888
2020.**.**.			2017	10	1	2		1	17		3	3	3	4	2	7	6122.06	11990.44			8252.07	15411.3	9568.86					8646.96	710	4	4	20	2	2	1	6000	500	2	88	3	20	1			1	2	88	8	888
2018.**.**.			2016	10	2	2		2	6	81	3	3			1		2257.47	1249.96				1401.46	1831.2						710	4	4	20	1	2	1	6000	500	2	88	3	20	1			1	2	88	8	888
2018.**.**.			2016	10	2	2		2	16		2	2			2	7	2257.47	3728.91				4839.58	3783.85						710	3	4	20	2	2	2	300	300	2	88	3	20	1			2	2	88	8	888
2018.**.**.			2016	10	1	2		2	6	77	2	3			1		9513.52	5267.63				5906.08	7717.12						710	4	4	20	1	2	1	4705	392	2	88	3	20	1			1	2	88	8	888
2018.**.**.			2016	10	1	2		2	14		3	3			1		9513.52	18124.71											710	4	4	20	1	2	1	6500	542	2	88	3	20	1			4	2	88	8	888
2018.**.**.			2016	10	1	2		1	6	73	1	2			1		1737.19	1379.2				1345.63	1350.63						710	4	4	20	1	2	1	3000	250	2	88	3	10	1			1	2	88	8	888
2018.**.**.			2016	10	1	2		1	7		1	2			1		1737.19	1379.2											710	4	4	10	2	2	2	220	220	2	88	3	99	1			3	2	88	8	888
2017.**.**.			2015	9	2	1		1	14		1	2			1		5234.25	4898.95				5094.79	5029.93						620	5	4	20	1	1	1	2520	210	2	88	3	10	1			2	1	14	8	888
2017.**.**.			2015	9	1	2		2	12		4	4			1		6025.79	6387.44				8826.59	9383.65						609	4	4	20	1	2	1	8000	667	2	88	3	20	1			2	2	88	8	888
2020.**.**.			2018	10	1	2		2	12		1	2	1	2	1		5326.17	3878.92		11276.85	15838.82	3551.86	5305.03				22298.1	16941.78	810	4	4	20	1	2	1	3600	300	2	88	3	20	1			3	2	88	8	888
2020.**.**.			2018	10	1	2		1	8		3	3	4	4	1		5326.17	3359.23			7109.72	3350.84	4720.47					7276.04	810	4	4	20	1	2	1	6200	517	2	88	3	20	1			3	2	88	8	888
2020.**.**.			2018	10	1	2		1	6	78	3	3	4	4	1		5326.17	3359.23				3350.84	4720.47						810	4	4	20	1	2	1	6200	517	2	88	3	20	1			3	2	88	8	888
2020.**.**.			2018	10	1	2		1	8		2	2	2	3	1		6129.32	3865.78				3856.13	5432.29						810	4	4	20	1	2	1	4300	358	2	88	3	20	1			3	2	88	8	888
2020.**.**.			2018	10	1	2		2	10		2	3	2	3	1		6129.32	4463.83		12977.33	14581.77	4087.46	6104.99				12830.26	15597.19	810	4	4	20	1	2	1	5000	417	2	88	3	20	1			2	2	88	8	888
2019.**.**.			2014	10	1	1		1	16		3	3	3	3	2	7	7281.55	10919.49				10590.75	10663.13						621	3	4	20	1	1	2	310	310	2	88	3	10	2			2	2	88	8	888
2019.**.**.			2014	10	1	2		2	12		3	3	4	4	1		8083.84	9759.75				8861.19	8318.34						610	4	4	20	2	2	2	500	500	2	88	3	20	1			3	2	88	8	888
2019.**.**.			2014	10	1	2		1	14		3	3	4	4	1		8083.84	8949.37				8211.38	8215.63						610	4	4	20	2	2	2	500	500	2	88	3	20	1			3	2	88	8	888
2019.**.**.			2014	10	1	2		2	10		4	4	4	4	1		8083.84	9759.75				8861.19	8318.34						610	4	4	20	2	2	1	7000	583	2	88	3	20	1			1	2	88	8	888
2019.**.**.			2014	10	1	2		1	12		4	4	5	4	1		8083.84	8949.37				8211.38	8215.63						610	4	4	20	2	2	1	7000	583	2	88	3	20	1			2	2	88	8	888
2018.**.**.			2016	11	2	2		2	11		2	3			1		2930.74	2806.19				2802.65	2810.92						711	4	4	20	2	2	1	5100	425	2	88	3	20	1			2	2	88	8	888
2018.**.**.			2016	11	2	2		2	9		2	3			1		2930.74	1778.51				1931.4	2139.33						711	4	4	20	2	2	1	5100	425	2	88	3	20	1			3	2	88	8	888
2018.**.**.			2016	11	2	2		1	10		3	3			1		2930.74	2920.31				2757.95	2658.36						711	5	4	20	1	2	1	6780	565	2	88	3	20	1			2	2	88	8	888
2018.**.**.			2016	11	2	2		2	7		3	3			1		2930.74	1778.51				1931.4	2139.33						711	5	4	20	1	2	1	6780	565	2	88	3	20	1			3	2	88	8	888
2018.**.**.			2016	11	2	2		1	8		2	3			1		2930.74	2037.62				2010.23	2563.1						711	5	4	20	2	2	1	5600	467	2	88	3	20	1			1	2	88	8	888
2018.**.**.			2016	11	2	1		2	15		1	1			2	7	4512.69	7429.47				15369.24	13613.33						723	6	7	20	2	5	1	1800	150	2	88	3	10	1			3	2	88	8	888
2017.**.**.			2015	10	2	1		1	15		2	2			1	7	4569.5	6902				7642.55	7409.67						621	6	7	20	2	1	1	4096	341	2	88	3	10	1			2	2	88	8	888
2020.**.**.			2018	11	2	1		1	11		2	3	3	4	1		5128.86	4865.64			5441.51	4807.89	4251.99					5681.82	823	4	4	20	1	1	1	6100	508	2	88	3	20	1			3	2	88	8	888
2020.**.**.			2018	11	2	1		1	9		3	3	4	4	1		5128.86	4269.94			4849.36	4338.98	4292.95					4962.8	823	4	4	20	1	1	1	6100	508	2	88	3	20	1			3	2	88	8	888
2020.**.**.			2018	11	1	2		1	17		3	3	3	4	2	7	3387.31	6582.87			5390.71	5579.34	4752.17					5628.77	811	4	4	20	3	2	2	500	500	2	88	3	10	1			2	2	88	8	888
2020.**.**.			2018	11	1	1		1	18		2	2	2	3	2	3	4339.37	8433.09		10127.29	4603.9	7147.5	6087.84				20286.14	4807.21	823	3	4	20	2	1	1	3600	300	2	88	3	20	1			2	2	88	8	888
2019.**.**.			2014	11	2	2		1	13		2	3	2	3	1		8017.19	8875.58				8143.68	8147.9						606	4	4	20	1	2	1	4000	333	2	88	3	20	1			2	2	88	8	888
2019.**.**.			2014	11	2	2		1	15		2	3	3	3	2	7	8017.19	12022.67				11660.72	11740.41						606	4	4	20	1	2	1	4000	333	2	88	3	20	1			3	2	88	8	888
2019.**.**.			2014	11	2	2		1	16		3	3	3	3	1	7	8667.45	12997.8				12606.49	12692.65						606	4	4	20	1	2	1	4620	385	2	88	3	20	2			1	2	88	8	888
2019.**.**.			2014	11	2	2		2	16		3	3	4	4	2	7	8667.45	14429.72				14419.19	14142.47						606	4	4	20	2	2	1	5340	445	2	88	3	20	1			2	2	88	8	888
2019.**.**.			2014	11	2	2		2	18		3	3	4	4	2	7	8667.45	14429.72				14419.19	14142.47						606	4	4	20	2	2	1	5340	445	2	88	3	20	1			3	2	88	8	888
2020.**.**.			2017	12	1	1		2	11		1	2	1	2	1		2983.02	2311.39			3292.61	2673.88	3978.07					3452.95	724	3	4	20	2	3	1	2000	167	2	88	3	20	1			3	2	88	8	888
2020.**.**.			2017	12	2	2		1	17		1	2	2	2	2	6	8776.95	12290.4			9843.26								706	4	4	20	1	2	2	280	280	2	88	3	20	1			1	2	88	8	888
2020.**.**.			2017	12	2	2		2	14		1	2	1	2	1		8776.95	6800.81			9687.86								706	4	4	20	1	2	2	280	280	2	88	3	20	1			2	2	88	8	888
2018.**.**.			2016	12	1	2		2	18		2	2			2	3	5541.32	9122.96				9436.27	8358.19						706	3	4	20	2	2	1	3500	292	2	88	3	20	1			3	2	88	8	888
2018.**.**.			2016	12	2	1		1	6	77	2	3			1		4253.65	2957.38				2917.63	2976.04						724	4	4	20	2	1	1	5500	458	2	88	3	20	1			2	2	88	8	888
2018.**.**.			2016	12	2	2		1	8		1	2			1		8423.88	5856.76				5778.04	5893.73						706	5	4	20	1	2	1	3900	325	2	88	3	10	2			3	2	88	8	888
2018.**.**.			2016	12	2	1		2	13		1	2			1		5397.66	5168.26				5161.75	5176.99						724	6	7	20	2	1	1	3556	296	2	88	5	20	1			3	2	88	8	888
2018.**.**.			2016	12	2	1		2	10		1	2			1		5397.66	5168.26				5161.75	5176.99						724	6	7	20	2	1	1	3556	296	2	88	5	20	1			3	2	88	8	888
2018.**.**.			2016	12	1	2		2	10		4	4			1		6949.93	6654.56											706	6	7	20	2	2	1	12480	1040	2	88	3	20	1			2	2	88	8	888
2018.**.**.			2016	12	1	2		1	12		2	3			1		6949.93	6925.2				9810.26	8405.35						706	4	4	20	2	2	2	400	400	2	88	3	10	1			2	2	88	8	888
2018.**.**.			2016	12	1	2		2	6	82	2	2			1		6949.93	4217.55				4580.11	5073.19						706	4	4	20	2	2	2	350	350	2	88	3	20	1			1	2	88	8	888
2018.**.**.			2016	12	2	1		1	17		2	3			2	3	5043.71	9209.65				12506.69	8245.16						724	5	7	20	2	1	1	5140	428	2	88	3	20	1			2	2	88	8	888
2018.**.**.			2016	12	2	1		2	14		2	3			1		5043.71	4829.36				4823.27	4837.51						724	5	7	20	2	1	1	5140	428	2	88	3	20	1			2	2	88	8	888
2017.**.**.			2015	11	1	1		1	16		4	4			2	7	7499.06	11326.95				10750.53	10422.94						622	3	4	20	2	1	2	600	600	2	88	3	20	1			1	2	88	8	888
2017.**.**.			2015	11	1	1		1	11		2	2			1		7499.06	5265.38				4834.37	6297.34						622	4	4	20	1	3	1	3570	298	2	88	3	10	1			3	2	88	8	888
2017.**.**.			2015	11	2	2		2	10		2	2			1		4358.74	3649.24				3428.25	4448.58						606	4	4	20	1	2	2	300	300	2	88	3	20	1			1	2	88	8	888
2019.**.**.			2014	12	1	1		1	15		3	3	3	3	1	7	10809.75	19648.16											623	4	4	20	1	1	1	4500	375	2	88	3	20	1			3	2	88	8	888
2019.**.**.			2014	12	1	2		2	16		4	4	5	5	2	7	7345.86	12112.17				14374.34	12255.11						611	5	4	20	1	2	1	9700	808	2	88	3	20	1			1	2	88	8	888
2020.**.**.			2017	13	1	2		1	13		1	1	1	1	1		3437.64	2689.58			3788.21								712	3	4	10	1	2	2	88	88	2	88	3	30	1			3	2	88	8	888
2020.**.**.			2017	13	1	2		2	14		2	3	3	3	1		8832.39	8721.47				8188.97	7715.79						712	4	4	20	2	2	2	450	450	2	88	3	20	1			3	2	88	8	888
2020.**.**.			2017	13	1	2		1	10		1	2	1	3	1		8832.39	6910.38			14599.67	6268.02	7994.58					15298.31	712	5	4	20	1	2	1	4000	333	2	88	3	20	1			1	2	88	8	888
2020.**.**.			2017	13	1	2		2	7		1	2	1	3	1		8832.39	6173.31			12906.47	6054.56	6103.05					12906.47	712	5	4	20	1	2	1	4000	333	2	88	3	20	1			2	1	2	8	888
2020.**.**.			2017	13	1	2		2	15		3	3	3	4	1	7	9725.73	17351.74			21096.71	19490.13	14398.67					22124.06	712	4	4	20	2	2	1	6400	533	2	88	3	20	1			3	2	88	8	888
2020.**.**.			2017	13	1	2		1	12		3	3	3	4	1		9725.73	7609.32			10717.56	6901.99	8803.19					11230.43	712	4	4	20	2	2	1	6400	533	2	88	3	20	1			3	2	88	8	888
2018.**.**.			2016	13	1	2		2	15		1	1			1	7	9609.21	12160.36											712	4	4	20	2	2	1	2000	167	2	88	3	10	1			4	2	88	8	888
2018.**.**.			2016	13	1	2		2	14		1	1			1		9609.21	9251.86											712	4	4	20	2	2	1	2000	167	2	88	3	10	1			3	2	88	8	888
2018.**.**.			2016	13	1	2		1	10		3	3			1		8452.54	8400.18				9154.85	8828.87						712	6	7	20	1	2	1	7800	650	2	88	3	10	1			2	2	88	8	888
2017.**.**.			2015	12	2	1		2	10		2	3			1		4803.43	4158.3				3864.18	5081.08						623	3	4	20	2	1	1	3700	308	2	88	3	10	1			3	2	88	8	888
2017.**.**.			2015	12	2	1		1	18		2	2			2	7	4803.43	4905.48				5392.54	6919.56						623	3	4	20	3	1	2	250	250	2	88	3	10	1			1	2	88	8	888
2017.**.**.			2015	12	2	1		1	14		3	3			1		5251.09	5131.15				4680.02	4570.28						623	4	4	20	2	1	1	5800	483	2	88	3	10	2			2	2	88	8	888
2020.**.**.			2018	13	2	1		1	7		1	2	1	2	1		3131.83	3665.57			2887.58	3690.61	2556.26					5910.26	825	4	4	10	2	1	1	3320	277	2	88	3	10	1			2	2	88	8	888
2020.**.**.			2018	13	1	2		2	18		1	1	1	2	2	7	3393.03	7708.56			5575.48	11884.68	6730.62					5963.74	812	4	4	20	1	2	1	2200	183	2	88	3	10	1			3	2	88	8	888
2020.**.**.			2018	13	1	2		1	14		1	1	1	2	1		3393.03	2894.98			3510.41								812	4	4	20	1	2	1	2200	183	2	88	3	10	1			2	2	88	8	888
2020.**.**.			2017	14	1	2		1	10		1	2	1	2	1		8798.78	6884.08			14544.11	6244.16	7964.16					15240.09	712	5	4	10	2	2	1	3000	250	2	88	3	10	1			2	2	88	8	888
2020.**.**.			2017	14	1	2		2	8		1	2	1	2	1		8798.78	6149.82			8035.85	6031.52	6079.83					8035.85	712	5	4	10	2	2	1	3000	250	2	88	3	10	1			2	2	88	8	888
2020.**.**.			2017	14	1	2		1	12		1	2	1	2	1		8798.78	6884.08			14544.11	6244.16	7964.16					15240.09	712	5	4	20	1	2	2	250	250	2	88	3	20	1			2	1	7	8	888
2020.**.**.			2017	14	1	1		1	6	77	4	4	5	5	1		1706.22	1456.54			1473.68	1388.17	1274.47					1557.5	717	3	4	20	3	4	1	11000	917	2	88	3	20	1			3	2	88	8	888
2018.**.**.			2016	14	1	2		1	7		1	2			1		5378.18	4283.07				4060.95	3610.88						712	4	4	20	2	2	1	2500	208	2	88	3	10	1			3	2	88	8	888
2018.**.**.			2016	14	1	2		1	11		1	1			1		5378.18	5344.86				5825.04	6241.81						712	4	4	20	3	2	9	17	17	2	88	3	10	1			1	2	88	8	888
2018.**.**.			2016	14	1	2		2	6	73	1	2			1		5378.18	5102.43				5274.58	5023.13						712	4	4	20	1	2	2	200	200	2	88	3	10	1			1	2	88	8	888
2018.**.**.			2016	14	1	2		1	12		1	2			1		5050.01	5018.72				5469.61	4395.71						712	4	4	20	2	2	2	300	300	2	88	3	20	1			2	2	88	8	888
2018.**.**.			2016	14	1	2		2	8		1	2			1		5050.01	4791.08				4952.73	3537.47						712	4	4	20	2	2	2	300	300	2	88	3	20	1			1	2	88	8	888
2018.**.**.			2016	14	1	2		1	11		4	4			1		5050.01	5018.72				5469.61	4395.71						712	6	7	20	3	2	1	14440	1203	2	88	3	20	1			2	2	88	8	888
2018.**.**.			2016	14	1	2		1	10		4	4			1		5050.01	5018.72				5469.61	4395.71						712	6	7	20	3	2	1	14440	1203	2	88	3	20	1			1	2	88	8	888
2018.**.**.			2016	14	1	2		1	6	73	4	4			1		5050.01	4021.72				3813.15	3390.54						712	6	7	20	3	2	1	14440	1203	2	88	3	20	1			3	2	88	8	888
2018.**.**.			2016	14	1	2		1	17		3	3			2	6	5050.01	20555.05				23558.22	20372.12						712	3	4	20	2	2	1	5400	450	2	88	3	10	1			2	2	88	8	888
2018.**.**.			2016	14	1	1		1	10		2	3			1		2639.89	2623.54				2859.24	2872.32						717	5	4	20	1	1	1	5650	471	2	88	3	20	1			2	2	88	8	888
2018.**.**.			2016	14	1	1		1	15		1	2			2	7	2639.89	11062.47				11491.45	5521.71						717	4	4	20	2	1	1	3000	250	2	88	3	20	1			2	2	88	8	888
2018.**.**.			2016	14	1	1		2	14		1	2			1		2639.89	2541.72				3590.31	3239.64						717	4	4	20	2	1	1	3000	250	2	88	3	20	1			2	2	88	8	888
2018.**.**.			2016	14	1	2		1	10		3	4			1		5038.1	5006.89											712	4	4	20	2	2	1	7000	583	2	88	3	20	1			3	2	88	8	888
2018.**.**.			2016	14	1	2		2	8		3	4			1		5038.1	4779.78											712	4	4	20	2	2	1	7000	583	2	88	3	20	1			2	2	88	8	888
2017.**.**.			2015	13	1	2		2	10		3	4			1		6673.77	5777.45				5368.81	8824.43						611	5	4	20	1	2	1	7500	625	2	88	3	20	1			2	2	88	8	888
2017.**.**.			2015	13	2	1		1	18		4	4			2	7	9327.98	14289.25				12566.41	16124.87						616	6	7	20	2	1	1	10140	845	2	88	3	10	1			2	2	88	8	888
2017.**.**.			2015	13	2	1		1	15		4	4			1	6	9327.98	14289.25				12566.41	16124.87						616	6	7	20	2	1	1	10140	845	2	88	3	10	1			2	2	88	8	888
2017.**.**.			2015	13	1	1		2	18		2	2			2	7	8071.56	9616.31				13270.58	12898.41						616	6	4	20	1	3	1	3700	308	2	88	3	20	1			2	2	88	8	888
2017.**.**.			2015	13	1	1		2	17		2	2			2	7	8071.56	9616.31				13270.58	12898.41						616	6	4	20	1	3	1	3700	308	2	88	3	20	1			1	2	88	8	888
2017.**.**.			2015	13	1	1		2	11		1	2			1		8071.56	6987.51				6493.28	10245.75						616	6	4	20	1	3	1	3700	308	2	88	3	20	1			1	2	88	8	888
2020.**.**.			2018	14	2	2		1	10		2	3	2	3	1		1850	1578.45		3885.62	1914	1517.34	1495.6				6537.94	1998.52	812	5	4	20	2	2	1	6000	500	2	88	3	20	1			2	2	88	8	888
2020.**.**.			2018	14	1	2		2	8		2	3	3	3	1		7879.58	6324.59			9422.72								812	3	4	20	1	2	2	390	390	2	88	3	20	1			2	2	88	8	888
2020.**.**.			2018	14	1	2		2	9		4	4	4	4	1		4308.83	3458.51			5152.68	3675.17	3093.37					5262.07	812	4	4	10	2	2	1	8000	667	2	88	3	20	1			2	2	88	8	888
2020.**.**.			2018	14	1	2		2	7		4	4	4	4	1		4308.83	3458.51			5152.68	3675.17	3093.37					5262.07	812	4	4	10	2	2	1	8000	667	2	88	3	20	1			2	2	88	8	888
2020.**.**.			2018	14	1	2		1	9		1	2	1	2	1		4308.83	5043.16			3972.78	5077.6	3516.95					4065.72	812	4	4	20	2	2	1	2720	227	2	88	3	10	1			1	2	88	8	888
2020.**.**.			2018	14	1	2		1	16		4	4	5	5	2	7	4308.83	5607.07				5242.51	5894.77						812	4	4	20	2	2	1	10000	833	2	88	3	20	1			2	2	88	8	888
2019.**.**.			2014	14	1	1		1	13		1	2	1	2	1		6228.39	7033.57				8627.85	7358.48						624	5	4	20	3	1	1	3120	260	2	88	3	10	1			3	2	88	8	888
2019.**.**.			2014	14	1	1		1	12		3	3	3	4	1		6228.39	7033.57				8627.85	7358.48						624	5	7	20	2	1	1	6000	500	2	88	5	10	1			3	2	88	8	888
2019.**.**.			2014	14	2	1		2	14		2	3	2	3	1		4027.03	6182.88				7146.36	6021.48						624	5	6	20	2	1	1	4000	333	2	88	3	10	1			2	2	88	8	888
2020.**.**.			2017	15	1	1		1	15		4	4	4	5	2	7	5501.49	10775			5561.68	13849.09	8598.88					11655.65	726	3	4	20	2	1	2	700	700	2	88	3	10	1			3	2	88	8	888
2020.**.**.			2017	15	1	2		1	8		4	4	5	5	1		7746.92	10434.77			6138.32	15002.51	5308.53					9731.15	710	3	4	20	3	2	1	8030	669	2	88	3	10	1			2	2	88	8	888
2020.**.**.			2017	15	1	2		1	6	83	2	3	3	3	1		7746.92	10434.77			6138.32								710	4	4	20	1	2	1	5100	425	2	88	3	20	1			2	2	88	8	888
2020.**.**.			2017	15	2	2		2	11		3	3	3	4	1		6336.57	8119.88											710	3	4	20	1	2	2	500	500	2	88	3	20	2			2	2	88	8	888
2020.**.**.			2017	15	2	2		1	14		2	3	2	3	1		6336.57	6434.43				5521.91	5261.68						710	4	4	20	1	2	1	5000	417	2	88	3	20	1			1	2	88	8	888
2020.**.**.			2017	15	2	2		1	11		2	3	2	3	1		6336.57	6434.43				5521.91	5261.68						710	4	4	20	1	2	1	5000	417	2	88	3	20	1			2	2	88	8	888
2018.**.**.			2016	15	1	2		2	8		2	2			1		7991.99	4425.16				4961.5	6482.9						710	4	4	20	2	2	1	4000	333	2	88	3	10	1			3	1	3	8	888
2018.**.**.			2016	15	1	2		1	6	74	2	2			1		7991.99	6345.08				6190.63	6213.64						710	4	4	20	2	2	1	4000	333	2	88	3	20	1			2	2	88	8	888
2018.**.**.			2016	15	1	2		2	18		2	3			2	7	7991.99	13201.25				23284.65	20185.06						710	5	4	20	2	2	1	4800	400	2	88	3	20	1			2	2	88	8	888
2018.**.**.			2016	15	1	2		2	16		2	3			2	7	7991.99	13201.25											710	5	4	20	2	2	1	4800	400	2	88	3	20	1			1	2	88	8	888
2018.**.**.			2016	15	1	2		2	8		2	3			1		7991.99	4425.16				4961.5	10804.83						710	5	4	20	2	2	1	4800	400	2	88	3	20	1			2	2	88	8	888
2018.**.**.			2016	15	1	2		1	14		3	4			1		7991.99	9814.01				12591.38	10069.66						710	5	4	20	3	2	1	8160	680	2	88	3	20	1			3	2	88	8	888
2018.**.**.			2016	15	1	2		1	10		3	4			1		7991.99	9814.01				8394.25	10069.66						710	5	4	20	3	2	1	8160	680	2	88	3	20	1			3	2	88	8	888
2018.**.**.			2016	15	1	2		2	10		3	4			1		7991.99	9715.82				9140.52	10647.56						710	5	4	20	3	2	1	8160	680	2	88	3	20	1			2	2	88	8	888
2018.**.**.			2016	15	1	2		1	17		3	3			2	7	5320.81	10246.96											710	4	4	20	2	2	1	5850	488	2	88	3	20	1			2	2	88	8	888
2018.**.**.			2016	15	1	2		1	15		3	3			1	7	5320.81	16747				15726.05	12887.81						710	4	4	20	2	2	1	6000	500	2	88	3	20	1			2	2	88	8	888
2018.**.**.			2016	15	1	1		2	10		3	3			1		3401.77	4135.51				3890.64	3625.69						726	3	4	20	2	1	1	5750	479	2	88	3	10	1			3	2	88	8	888
2018.**.**.			2016	15	2	2		2	13		1	2			1		4566.32	5551.25				5222.55	4866.89						710	3	4	20	1	2	1	2500	208	2	88	3	10	1			2	2	88	8	888
2018.**.**.			2016	15	2	2		1	7		2	2			1		4566.32	3625.34				3537.09	3550.24						710	3	4	20	1	2	1	3660	305	2	88	3	10	1			2	2	88	8	888
2018.**.**.			2016	15	2	2		2	9		1	2			1		4566.32	2528.37				2834.82	3704.08						710	5	4	20	1	2	1	3248	271	2	88	3	20	1			1	2	88	8	888
2018.**.**.			2016	15	2	2		2	6	79	1	2			1		4566.32	2528.37				2834.82	3704.08						710	5	4	20	1	2	1	3248	271	2	88	3	20	1			1	2	88	8	888
2018.**.**.			2016	15	2	1		1	11		2	3			1		8145.13	10002.06				8555.1	8210.09						726	4	4	20	2	1	1	5000	417	2	88	3	10	1			2	2	88	8	888
2018.**.**.			2016	15	2	1		2	8		2	3			1		8145.13	4509.96				5056.57	6607.12						726	4	4	20	2	1	1	5000	417	2	88	3	10	1			1	2	88	8	888
2017.**.**.			2015	14	2	2		2	17		3	3			2	7	5588.31	8703.54				7566.92	8216.59						609	4	4	20	3	2	1	5520	460	2	88	3	20	1			2	2	88	8	888
2017.**.**.			2015	14	2	2		2	14		3	3			1		5588.31	5923.7				5457.18	6526.78						609	4	4	20	3	2	1	5520	460	2	88	3	20	1			3	2	88	8	888
2017.**.**.			2015	14	1	1		2	15		4	4			1	7	5504.06	8572.32				7452.84	8092.72						624	3	4	20	1	1	1	5650	471	2	88	3	20	1			3	2	88	8	888
2020.**.**.			2018	15	1	2		2	11		3	3	3	4	1		4149.9	3022.27		8786.4		2767.44	4133.43				8686.82		810	4	4	20	2	2	1	6000	500	2	88	3	20	1			1	2	88	8	888
2020.**.**.			2018	15	1	2		1	8		3	3	3	4	1		4149.9	2617.35			18696.02	2610.82	3677.97					19133.4	810	4	4	20	2	2	1	6000	500	2	88	3	20	1			2	2	88	8	888
2020.**.**.			2018	15	1	2		2	9		2	2	2	3	1		4149.9	3154.88				3112.09	3235						810	4	4	20	3	2	1	4200	350	2	88	3	20	1			1	2	88	8	888
2020.**.**.			2018	15	2	1		2	10		1	2	1	2	1		4472.13	3256.94		9468.62		2982.32	4454.37				9361.31		826	3	4	20	1	1	1	2400	200	2	88	3	10	1			3	2	88	8	888
2020.**.**.			2018	15	2	2		2	9		2	3	2	3	1		2394.3	1820.22			2072.65	1795.53	1866.45					2116.65	810	4	4	20	1	2	1	5000	417	2	88	3	10	1			1	2	88	8	888
2020.**.**.			2018	15	1	2		1	13		3	3	3	4	1		3560.03	5282.17				5348.83	3125.07						810	4	4	20	2	2	1	6500	542	2	88	3	20	1			1	2	88	8	888
2020.**.**.			2018	15	1	2		1	11		3	3	3	4	1		3560.03	5282.17				5348.83	3125.07						810	4	4	20	2	2	1	6500	542	2	88	3	20	1			2	2	88	8	888
2020.**.**.			2018	15	1	2		2	8		4	4	5	5	1		3560.03	2706.44				2669.74	2775.17						810	4	4	20	2	2	1	10560	880	2	88	3	20	1			2	2	88	8	888
2020.**.**.			2018	15	1	2		1	13		2	3	2	3	1		3560.03	5282.17				5348.83	3125.07						810	4	4	20	2	2	2	420	420	2	88	3	20	1			2	2	88	8	888
2020.**.**.			2018	15	1	2		2	9		3	3	4	4	1		3560.03	2706.44				2669.74	2775.17						810	4	4	20	2	2	1	6700	558	2	88	3	20	1			2	2	88	8	888
2020.**.**.			2018	15	1	2		2	17		3	4	4	4	2	7	4668.64	9301.46			7404.52								810	4	4	20	2	2	1	8000	667	2	88	3	20	1			3	2	88	8	888
2020.**.**.			2018	15	1	2		1	17		3	3	3	4	2	7	4668.64	13831.43			5244.75								810	4	4	20	1	2	1	6000	500	2	88	3	20	1			1	2	88	8	888
2020.**.**.			2018	15	1	2		2	16		2	3	3	4	2	7	4668.64	9301.46		27324.17		12576.54	10055.92				23257.56		810	4	4	20	1	2	1	6000	500	2	88	3	20	1			4	1	5	8	888
2020.**.**.			2018	15	1	2		1	11		4	4	5	5	1		4668.64	6927.05			5244.75	7014.47	4098.23					10952.72	810	3	4	20	2	2	1	13200	1100	2	88	3	20	1			1	2	88	8	888
2019.**.**.			2014	15	1	2		1	10		1	2	1	2	1		5650.39	7021.55				7606.32	6352.16						607	4	4	20	1	2	1	2640	220	2	88	3	20	1			3	2	88	8	888
2019.**.**.			2014	15	1	2		1	11		2	3	3	3	1		5191.29	6451.05				6988.31	5836.04						607	4	4	20	2	2	1	4500	375	2	88	3	20	1			3	2	88	8	888
2019.**.**.			2014	15	2	2		1	10		3	4	4	4	1		6248.94	7765.36				8412.08	7025.05						607	4	4	20	3	2	1	6240	520	2	88	3	20	1			2	2	88	8	888
2019.**.**.			2014	15	2	2		2	11		4	4	5	5	1		7371.63	6561.77				5813.6	8390.79						607	4	4	20	3	2	1	9000	750	2	88	3	20	1			2	2	88	8	888
2019.**.**.			2014	15	2	2		2	10		3	4	4	4	1		7371.63	6561.77				5813.6	8390.79						607	5	4	20	2	2	1	7364	614	2	88	3	20	1			1	2	88	8	888
2019.**.**.			2014	15	2	2		2	12		3	4	4	4	1		7371.63	6561.77				5813.6	8390.79						607	5	4	20	2	2	1	7364	614	2	88	3	20	1			1	2	88	8	888
2020.**.**.			2017	16	1	2		1	18		3	4	4	4	2	7	2226.06	5353.57			3599.88								707	4	4	20	3	2	1	8220	685	2	88	3	20	1			3	1	10	8	888
2020.**.**.			2017	16	1	2		1	12		2	3	2	3	1		2226.06	2513.29				2581.6	2217.65						707	4	4	20	1	2	1	4920	410	2	88	3	20	1			2	2	88	8	888
2020.**.**.			2017	16	1	2		2	10		2	3	2	3	1		2226.06	2135.07			2657.29	2160.71	2140.32					2786.69	707	4	4	20	1	2	1	4920	410	2	88	3	20	1			3	1	2	8	888
2020.**.**.			2017	16	1	2		1	7		2	2	2	3	1		6099.55	6874.74			8697.51	6755.83	5014.51					9192.18	707	5	4	20	2	2	1	4600	383	2	88	3	20	1			2	1	7	8	888
2020.**.**.			2017	16	1	2		2	17		1	1	1	1	2	7	6099.55	9394.29				11544.2	9938.85						707	5	4	20	2	2	1	1800	150	2	88	3	20	1			3	2	88	8	888
2020.**.**.			2017	16	1	2		2	15		1	1	1	1	1	7	6099.55	9394.29			29124.5	11544.2	9938.85					30542.79	707	5	4	20	2	2	1	1800	150	2	88	3	20	1			3	2	88	8	888
2020.**.**.			2017	16	1	2		2	9		2	3	3	4	1		7624.44	8574.06			6131.2	8943.45	5798.49					6131.2	707	4	4	20	2	2	1	5700	475	2	88	3	20	1			2	2	88	8	888
2020.**.**.			2017	16	1	2		2	18		4	4	4	5	3	7	7624.44	11742.87				14430.24	12423.56						707	4	4	20	3	2	1	9680	807	2	88	3	20	1			2	2	88	8	888
2020.**.**.			2017	16	2	1		2	12		2	3	3	4	1		10663.14	10947.4			13625.01	11078.88	10974.3					14288.51	719	4	4	20	3	1	1	5900	492	2	88	3	20	1			3	2	88	8	888
2020.**.**.			2017	16	2	1		1	8		3	3	3	4	1		10663.14	12864.55			10850.3	12642.04	9383.55					11467.42	719	4	4	20	3	1	1	5900	492	2	88	3	20	1			2	2	88	8	888
2020.**.**.			2017	16	1	2		1	7		3	3	3	3	1		6262.93	7058.89				6936.79	6436.04						707	5	7	20	3	2	1	6120	510	2	88	5	20	1			1	2	88	8	888
2018.**.**.			2016	16	1	2		1	13		3	3			1		8865.71	14586.55				9630.75	10998.67						707	4	4	20	1	2	1	6404	534	2	88	3	10	1			3	2	88	8	888
2018.**.**.			2016	16	2	2		1	10		4	4			1		4135.25	3401.82				3369.07	3847.6						707	4	4	20	2	2	1	10000	833	2	88	3	20	1			1	2	88	8	888
2018.**.**.			2016	16	2	2		1	8		4	4			1		4135.25	4813.67				4834.88	2967.77						707	4	4	20	2	2	1	10000	833	2	88	3	20	1			1	2	88	8	888
2018.**.**.			2016	16	1	1		1	11		2	3			1		6929.61	5700.56				5645.68	6447.58						719	4	4	20	1	1	2	400	400	2	88	3	20	1			4	2	88	8	888
2018.**.**.			2016	16	1	1		1	10		2	3			1		6929.61	5700.56				5645.68	6447.58						719	4	4	20	1	1	2	400	400	2	88	3	20	1			3	2	88	8	888
2018.**.**.			2016	16	1	1		1	8		4	4			1		6929.61	8066.46				8102.01	4973.22						719	4	4	20	1	1	1	12000	1000	2	88	3	20	1			2	2	88	8	888
2018.**.**.			2016	16	1	1		2	7		4	4			1		6929.61	7198.44				5908.51	5188.73						719	4	4	20	1	1	1	12000	1000	2	88	3	20	1			2	2	88	8	888
2018.**.**.			2016	16	2	2		1	8		4	4			1		4182.84	4869.07				4890.53	3001.93						707	4	4	20	2	2	1	8400	700	2	88	3	20	1			2	2	88	8	888
2018.**.**.			2016	16	2	2		1	9		4	4			1		4182.84	4869.07				4890.53	3001.93						707	4	4	20	2	2	1	8400	700	2	88	3	20	1			2	2	88	8	888
2017.**.**.			2015	15	1	2		1	14		4	4			1		5455.35	3886.73				3239.03	4814.68						607	4	4	20	2	2	1	9600	800	2	88	3	20	1			2	2	88	8	888
2017.**.**.			2015	15	1	2		2	12		4	4			1		5455.35	12470.76				10245.42	5851.65						607	4	4	20	2	2	1	9600	800	2	88	3	20	1			3	2	88	8	888
2017.**.**.			2015	15	1	2		1	13		3	3			1		5455.35	3886.73				4858.55	7222.02						607	3	4	20	2	2	1	5000	417	2	88	3	20	1			2	2	88	8	888
2017.**.**.			2015	15	1	2		1	17		3	4			2	7	7329.12	8691.34				7822.11	10706.07						607	3	4	20	3	2	1	6040	503	2	88	3	20	1			2	2	88	8	888
2017.**.**.			2015	15	2	1		1	11		4	4			1		7042.4	5017.44				4181.32	6215.34						618	4	4	20	3	3	1	12000	1000	2	88	3	20	1			4	2	88	8	888
2017.**.**.			2015	15	1	2		2	17		3	3			2	7	8384.23	8450.27				6777.85	11321.69						607	3	4	20	2	2	1	4300	358	2	88	3	10	1			2	2	88	8	888
2020.**.**.			2018	16	2	1		1	12		3	3	4	4	1		1556.95	2062.72			1717.93	1946.24	1342.38					1793.79	819	5	4	20	3	1	1	8520	710	2	88	3	10	1			1	2	88	8	888
2020.**.**.			2018	16	2	1		1	10		3	3	4	4	1		1556.95	2062.72			1717.93	1946.24	1342.38					1793.79	819	5	4	20	3	1	1	8520	710	2	88	3	10	1			2	2	88	8	888
2020.**.**.			2018	16	2	1		2	7		3	3	4	4	1		1556.95	1713.75			1323.78	1864.81	1192.08					1351.89	819	5	4	20	3	1	1	8520	710	2	88	3	10	1			1	1	14	8	888
2020.**.**.			2018	16	2	2		1	9		2	2	2	3	1		895.18	818.12			1320.38	775.58	779.25					1351.27	807	4	4	20	2	2	2	400	400	2	88	3	10	1			3	2	88	8	888
2020.**.**.			2018	16	1	2		1	6	80	3	3	3	3	1		8418.78	7694.07			8278.37	7293.98	7328.53					8472.03	807	4	4	20	3	2	1	5600	467	2	88	3	20	1			2	2	88	8	888
2020.**.**.			2018	16	1	2		1	17		1	1	1	1	2	7	6783.43	9577.97			7484.8	12898.24	13196.43					10420.45	807	4	4	10	1	2	1	1460	122	2	88	3	10	2			2	2	88	8	888
2020.**.**.			2018	16	1	2		1	16		1	1	1	1	2	7	6783.43	9577.97		32928.96	7484.8	12898.24	13196.43				21986.84	10420.45	807	4	4	10	1	2	1	1460	122	2	88	3	10	2			2	2	88	8	888
2020.**.**.			2018	16	2	2		2	18		2	3	2	3	2	3	10674.8	20994.35		30681.98		24946.92	16937.51				75856.18		807	4	4	20	2	2	1	5000	417	2	88	3	20	1			2	1	14	8	888
2020.**.**.			2018	16	2	2		2	7		1	2	2	3	1		10674.8	11749.88			9076.17	12785.6	8173.22					9268.86	807	5	4	20	2	2	1	4500	375	2	88	3	10	1			2	2	88	8	888
2019.**.**.			2014	16	1	2		1	11		4	4	5	5	1		1420.03	2301.35				2208.83	1475.58						611	4	4	20	2	2	2	700	700	2	88	3	20	1			2	2	88	8	888
2020.**.**.			2017	17	1	2		2	16		3	3	3	4	2	7	1005.09	2268.96			1453.47								712	4	4	20	2	2	1	6000	500	2	88	3	20	1			2	2	88	8	888
2020.**.**.			2017	17	1	2		2	16		4	4	5	5	2	7	1005.09	2268.96			1453.47	2862	1860.01					2286.38	712	5	4	20	3	2	1	11500	958	2	88	3	20	1			3	2	88	8	888
2020.**.**.			2017	17	1	2		1	13		4	4	5	5	1		1005.09	786.38											712	5	4	20	3	2	1	11500	958	2	88	3	20	1			2	2	88	8	888
2020.**.**.			2017	17	1	2		1	17		3	3	3	4	2	7	1005.09	2014.21			2215.18								712	4	4	10	2	2	2	500	500	2	88	3	20	1			1	2	88	8	888
2020.**.**.			2017	17	1	1		1	17		3	3	3	4	2	7	3964.09	7944.06				9449.23	6753.87						727	4	4	20	2	1	1	6440	537	2	88	3	20	1			3	2	88	8	888
2018.**.**.			2016	17	1	2		2	18		4	4			2	7	1053.16	1332.77				1332	1524.38						712	4	4	20	3	2	2	1500	1500	2	88	3	20	1			3	2	88	8	888
2018.**.**.			2016	17	1	2		2	16		4	4			2	7	1053.16	1332.77				1332	1524.38						712	4	4	20	3	2	2	1500	1500	2	88	3	20	1			2	2	88	8	888
2018.**.**.			2016	17	1	2		2	7		3	4			1		1053.16	999.16				1032.87	983.64						712	4	4	20	2	2	2	600	600	2	88	3	10	1			1	2	88	8	888
2018.**.**.			2016	17	1	2		2	15		2	3			1	7	1053.16	1332.77				1332	1524.38						712	5	4	20	2	2	1	5000	417	2	88	3	20	1			3	2	88	8	888
2018.**.**.			2016	17	1	2		1	14		2	3			1		1053.16	1046.64				1140.67	916.71						712	5	4	20	2	2	1	5000	417	2	88	3	20	1			1	2	88	8	888
2018.**.**.			2016	17	1	2		2	7		2	3			1		1053.16	999.16				1032.87	737.73						712	5	4	20	2	2	1	5000	417	2	88	3	20	1			1	2	88	8	888
2018.**.**.			2016	17	1	2		2	7		1	1			1		1478.41	1402.61				1449.93	1035.61						712	4	4	20	2	2	2	170	170	2	88	3	10	1			1	2	88	8	888
2018.**.**.			2016	17	1	2		2	11		2	2			1		1478.41	1423.43				1508	1360.71						712	4	4	20	2	2	1	3700	308	2	88	3	20	1			2	2	88	8	888
2017.**.**.			2015	16	1	1		2	14		2	3			1		7202.59	6235.24				8691.33	11428.39						625	6	4	20	2	4	1	5700	475	2	88	3	20	1			3	2	88	8	888
2017.**.**.			2015	16	1	1		1	13		2	3			1		7202.59	7038.07				9628.93	9403.16						625	6	4	20	2	4	1	5700	475	2	88	3	20	1			2	2	88	8	888
2017.**.**.			2015	16	1	1		2	17		2	3			2	7	7202.59	8581.03											625	6	4	20	2	4	1	5700	475	2	88	3	20	1			2	2	88	8	888
2017.**.**.			2015	16	1	1		1	16		2	3			2	7	7202.59	7355.62				12128.93	15563.5						625	6	4	20	2	4	1	5700	475	2	88	3	20	1			2	2	88	8	888
2017.**.**.			2015	16	1	2		2	16		3	3			2	7	1797.38	2141.37											611	4	4	20	2	2	1	5000	417	2	88	3	20	1			2	2	88	8	888
2017.**.**.			2015	16	2	1		1	10		3	3			1		2956.2	2888.67				2634.7	3430.57						625	4	4	20	2	1	1	5000	417	2	88	3	10	1			2	2	88	8	888
2020.**.**.			2018	17	1	2		2	13		3	3	4	4	1		1105.91	1390.33			1211.5	1570.68	1014.44					1295.86	812	4	4	20	3	2	1	7000	583	2	88	3	20	1			2	2	88	8	888
2020.**.**.			2018	17	1	2		1	12		3	3	3	4	1		1105.91	943.58			1144.17	907.05	894.05					1194.7	812	4	4	20	3	2	1	7000	583	2	88	3	20	1			1	2	88	8	888
2020.**.**.			2017	8	1	2		1	14		2	3	3	3	1		1595.12	1604.22				3567.28	2938.75						708	4	4	20	1	2	1	5400	450	2	88	3	20	1			3	2	88	8	888
2020.**.**.			2017	8	1	2		2	13		2	3	3	3	1		1595.12	1235.98											708	4	4	20	1	2	1	5400	450	2	88	3	20	1			4	2	88	8	888
2020.**.**.			2017	8	2	1		2	18		3	3	3	4	3	7	439.48	1403.42				3107.23	927.02						720	6	7	20	2	3	1	8244	687	2	88	5	20	2			3	2	88	8	888
2020.**.**.			2017	8	2	1		1	12		3	3	3	4	1		439.48	441.99			492.87	687.99	566.77					516.46	720	6	7	20	2	3	1	8244	687	2	88	5	20	1			2	2	88	8	888
2020.**.**.			2017	8	2	1		1	18		4	4	5	5	3	3	439.48	615.41			492.87	685.22	1143.04					516.46	720	3	4	20	3	3	1	9720	810	2	88	3	20	1			2	2	88	8	888
2018.**.**.			2016	8	2	1		1	11		2	3			1		395.22	393.81				371.92	358.49						720	4	4	20	1	1	2	400	400	2	88	3	20	1			3	2	88	8	888
2018.**.**.			2016	8	2	1		1	6	76	2	3			1		395.22	274.78				271.08	276.51						720	4	4	20	1	1	2	400	400	2	88	3	20	1			3	2	88	8	888
2018.**.**.			2016	8	1	2		2	7		2	3			1		1550.55	940.95				1021.84	1509.13						708	4	4	20	2	2	1	4500	375	2	88	3	20	1			2	2	88	8	888
2018.**.**.			2016	8	1	2		2	6	79	2	3			1		1550.55	940.95				1021.84	1509.13						708	4	4	20	2	2	1	4500	375	2	88	3	20	1			2	2	88	8	888
2018.**.**.			2016	8	1	2		1	7		4	4			1		1550.55	1078.03				1063.54	1084.83						708	4	4	20	2	2	1	8000	667	2	88	3	20	1			1	2	88	8	888
2018.**.**.			2016	8	2	2		1	7		3	3			1		1482.14	1030.47				1016.62	1036.97						708	4	4	20	2	2	1	6000	500	2	88	3	20	1			2	2	88	8	888
2018.**.**.			2016	8	2	2		1	12		4	4			1		1482.14	1476.87				1394.76	1344.4						708	4	4	20	2	2	1	8000	667	2	88	3	20	1			3	2	88	8	888
2020.**.**.			2018	8	2	1		1	15		3	4	4	5	1	7	438.93	853.01		1024.38	465.69	722.97	615.79				1139.98	486.25	820	5	4	20	2	1	1	9760	813	2	88	3	10	1			3	2	88	8	888
2020.**.**.			2018	8	1	2		2	14		4	4	5	5	1		1351.11	1672.96				1446.15	1270.95						808	4	4	10	1	2	2	1500	1500	2	88	3	20	1			2	2	88	8	888
2020.**.**.			2018	8	1	2		1	10		3	4	4	4	1		1351.11	1281.77			3344.78	1266.56	1120.12					3492.49	808	4	4	20	2	2	1	8000	667	2	88	3	20	1			3	2	88	8	888
2020.**.**.			2018	8	1	2		2	8		4	4	4	4	1		1351.11	1176.76				1204.42	994.7						808	4	4	20	2	2	1	8000	667	2	88	3	20	1			2	2	88	8	888
2019.**.**.			2014	1	1	2		1	13		4	4	5	5	1		6210.57	8957.86				11812.3	10363.29						601	3	4	20	2	2	1	13000	1083	2	88	3	10	1			2	2	88	8	888
2020.**.**.			2017	1	1	1		2	11		2	3	3	4	1		3238.11	2626.22			4656.06	2845.89	3750.23					4882.79	713	4	4	20	2	4	1	6000	500	2	88	3	20	1			2	2	88	8	888
2020.**.**.			2017	1	1	1		1	8		3	3	3	4	1		3238.11	2760.11				2786.48	3206.63						713	4	4	20	2	4	1	6000	500	2	88	3	20	1			2	2	88	8	888
2020.**.**.			2017	1	1	1		2	13		2	3	3	4	1		3424.92	2777.73			6155.85								713	4	4	20	2	4	2	500	500	2	88	3	20	2			2	2	88	8	888
2020.**.**.			2017	1	1	1		2	10		2	3	3	4	1		3424.92	2777.73			6155.85								713	4	4	20	2	4	2	500	500	2	88	3	20	1			1	2	88	8	888
2020.**.**.			2017	1	1	1		1	13		1	2	1	3	1		4566.56	3413.73			6671.56	3793.93	5479.89					6990.82	713	4	4	20	1	1	2	330	330	2	88	3	20	1			2	2	88	8	888
2020.**.**.			2017	1	1	1		1	7		2	2	2	3	1		4566.56	3892.46			5229.03	3929.66	4522.17					5526.44	713	4	4	20	1	1	2	330	330	2	88	3	20	1			3	1	7	8	888
2020.**.**.			2017	1	1	2		1	14		4	4	4	5	1		3725	2784.62											701	4	4	20	3	2	1	9000	750	2	88	3	20	1			2	2	88	8	888
2020.**.**.			2017	1	1	1		1	12		3	3	3	4	1		5271.86	3940.97			7701.98	6569.85	9489.37					8070.55	713	3	4	20	2	1	2	500	500	2	88	3	20	1			2	2	88	8	888
2018.**.**.			2016	1	1	2		2	14		4	4			1		5105.12	3724.04				3791.83	5759.49						701	4	4	20	1	2	1	11000	917	2	88	3	20	1			4	2	88	8	888
2018.**.**.			2016	1	1	2		1	8		4	4			1		5105.12	4009.92				3777.74	4201.36						701	4	4	20	1	2	1	11000	917	2	88	3	20	1			2	2	88	8	888
2018.**.**.			2016	1	1	2		2	17		4	4			2	7	2967.29	4010.68				4506.93	7019.47						701	4	4	20	1	2	2	700	700	2	88	3	20	1			2	2	88	8	888
2018.**.**.			2016	1	1	2		1	16		4	4			2	7	2967.29	3660.68											701	4	4	20	1	2	2	700	700	2	88	3	20	1			3	2	88	8	888
2018.**.**.			2016	1	1	1		1	12		4	4			1		5175.85	5623.83				6492.26	7363.15						713	4	4	20	2	1	2	800	800	2	88	3	20	1			2	2	88	8	888
2017.**.**.			2015	1	1	1		2	12		3	3			1		5588.98	6254.92				5793.53	7304.45						612	5	4	20	1	1	2	470	470	2	88	3	20	1			2	2	88	8	888
2017.**.**.			2015	1	1	1		2	10		3	3			1		5588.98	6254.92				5793.53	7304.45						612	5	4	20	1	1	2	470	470	2	88	3	20	1			2	2	88	8	888
2017.**.**.			2015	1	1	1		1	16		1	2			2	7	5484.14	8553.92				9811.8	9760.8						612	3	4	10	1	1	1	1962	164	2	88	3	10	1			3	2	88	8	888
2017.**.**.			2015	1	1	2		2	18		2	2			3	3	5811.03	6725.87				7071.48	9560.94						601	6	7	20	2	2	1	4000	333	2	88	5	10	1			2	2	88	8	888
2017.**.**.			2015	1	1	2		1	15		2	2			2	7	5811.03	9063.8				10396.66	10342.62						601	6	7	20	2	2	1	4000	333	2	88	5	10	1			2	2	88	8	888
2017.**.**.			2015	1	1	2		1	14		1	2			1		5811.03	6155.47				5295.8	6248.8						601	6	7	20	2	2	1	4000	333	2	88	5	10	1			2	2	88	8	888
2017.**.**.			2015	1	1	1		2	14		3	3			1		6011.67	6727.98				6231.69	7856.89						612	5	4	20	2	1	1	5500	458	2	88	3	10	1			3	2	88	8	888
2017.**.**.			2015	1	1	1		2	12		3	3			1		6011.67	6727.98				6231.69	7856.89						612	5	4	20	2	1	1	5500	458	2	88	3	10	1			3	2	88	8	888
2017.**.**.			2015	1	1	2		1	10		4	4			1		4121.72	4366.03				3756.27	4432.23						601	3	4	20	2	2	2	1000	1000	2	88	3	20	1			3	2	88	8	888
2017.**.**.			2015	1	1	1		2	16		1	1			2	7	5274.52	9157.34				16046.49	20249.16						612	6	4	20	1	1	1	1380	115	2	88	3	20	2			3	2	88	8	888
2017.**.**.			2015	1	1	1		1	10		1	1			1		5274.52	5587.16				9613.73	13234.37						612	6	4	20	1	1	1	1380	115	2	88	3	20	2			2	2	88	8	888
2017.**.**.			2015	1	1	1		2	17		2	2			2	3	5274.52	6104.89											612	5	4	20	1	1	1	3020	252	2	88	3	20	2			2	1	14	8	888
2017.**.**.			2015	1	1	1		1	13		1	2			1		5274.52	5587.16				6008.58	7089.84						612	5	4	20	1	1	1	3020	252	2	88	3	20	2			1	2	88	8	888
2017.**.**.			2015	1	1	1		1	11		1	2			1		5658.12	5993.5				5156.45	6084.37						612	5	4	20	1	1	1	3000	250	2	88	3	10	2			3	2	88	8	888
2017.**.**.			2015	1	1	1		1	11		1	2			1		5658.12	5993.5				5156.45	6084.37						612	5	4	20	1	1	1	3000	250	2	88	3	10	2			3	2	88	8	888
2020.**.**.			2018	1	1	1		1	12		1	2	1	2	1		6930.03	5381.12		20057.57	9880.07	5033.9	7720.26				11249.6	10316.38	813	3	4	20	2	3	2	280	280	2	88	3	20	1			4	1	1	8	888
2020.**.**.			2018	1	1	2		1	7		1	2	1	2	1		4992.33	5223.93			6342.97								801	3	4	20	1	2	2	260	260	2	88	3	20	1			1	2	88	8	888
2020.**.**.			2018	1	1	2		1	14		2	2	2	3	1		4252.06	3301.69			6062.11	3088.65	4736.92					6329.82	801	3	4	20	1	2	1	4000	333	2	88	3	20	1			3	2	88	8	888
2020.**.**.			2018	1	1	2		1	7		3	3	4	4	1		4252.06	4449.32			5402.42	4675.41	5978.2					5528.81	801	5	7	20	1	2	1	7612	634	2	88	3	20	1			2	2	88	8	888
2019.**.**.			2014	2	1	1		1	11		1	2	1	1	1		10491.97	13620.47				11666.45	12786.66						613	4	4	20	1	1	1	1800	150	2	88	3	20	1			2	2	88	8	888
2019.**.**.			2014	2	1	1		1	14		1	2	1	1	1		10491.97	13620.47				11666.45	12786.66						613	4	4	20	1	1	1	1800	150	2	88	3	20	1			1	1	7	8	888
2019.**.**.			2014	2	1	2		1	11		4	4	5	5	1		5254.94	6821.86				5843.18	6404.25						602	4	4	20	2	2	1	18000	1500	2	88	3	20	1			1	2	88	8	888
2020.**.**.			2017	2	1	2		2	16		3	4	4	4	2	7	5305.78	17189.81				22711.42	18615.05						702	4	4	20	2	2	1	8000	667	2	88	3	10	1			2	2	88	8	888
2020.**.**.			2018	2	1	2		2	11		2	2	2	3	1		5772.96	7993.9			7978.71	12140.13	6680.94					8534.32	802	5	4	20	1	2	1	5160	430	2	88	3	20	1			2	2	88	8	888
2020.**.**.			2018	2	1	2		1	8		2	2	2	3	1		5772.96	5404.53			6715.27	5468.53	5944.78					6872.37	802	5	4	20	1	2	1	5160	430	2	88	3	20	1			2	2	88	8	888
2020.**.**.			2018	2	1	2		1	8		2	2	2	3	1		5772.96	5404.53			6715.27	5468.53	5944.78					6872.37	802	5	4	20	1	2	1	5160	430	2	88	3	20	1			3	2	88	8	888
2020.**.**.			2018	2	1	2		2	18		2	2	2	3	3	3	5536.14	17461.61		37646.99	7651.41								802	5	4	20	2	2	1	4916	410	2	88	3	10	1			3	2	88	8	888
2020.**.**.			2018	2	1	2		2	12		2	2	2	3	1		5536.14	7665.97			7651.41								802	5	4	20	2	2	1	4916	410	2	88	3	10	1			2	2	88	8	888
2020.**.**.			2017	3	1	2		2	12		3	4	4	4	1		3649.12	3259.43				2030.27	3852.72						703	5	7	20	2	2	2	700	700	2	88	3	10	1			3	2	88	8	888
2020.**.**.			2017	3	1	2		1	9		3	4	4	4	1		3649.12	1894.65				2037.65	3294.26						703	5	7	20	2	2	2	700	700	2	88	3	10	1			1	2	88	8	888
2017.**.**.			2015	3	1	2		2	18		2	2			2	7	3708.29	4846.73				4019.01	4936.7						603	4	4	20	1	2	1	3500	292	2	88	3	20	1			2	2	88	8	888
2017.**.**.			2015	3	1	2		2	14		2	2			1		3708.29	4770.4				5786.22	3921.43						603	4	4	20	1	2	1	3500	292	2	88	3	20	1			3	2	88	8	888
2020.**.**.			2018	3	1	2		1	10		1	1	1	1	1		4296.41	3223.39			7318.61	2823.24	4289.06					7641.81	803	4	4	20	1	2	1	200	17	2	88	3	10	1			1	2	88	8	888
2020.**.**.			2018	3	1	2		1	6	77	1	1	1	1	1		4296.41	2799.28			4891.64	2804.88	4330.38					5006.08	803	4	4	20	1	2	1	200	17	2	88	3	10	1			3	2	88	8	888
2019.**.**.			2014	4	1	2		1	13		3	3	3	4	1		6530.2	6073.91				5697.22	6604.69						604	4	4	20	3	2	2	450	450	2	88	3	20	1			2	2	88	8	888
2019.**.**.			2014	4	1	2		1	14		3	3	3	4	1		6530.2	6073.91				5697.22	6604.69						604	4	4	20	3	2	2	450	450	2	88	3	20	1			2	2	88	8	888
2019.**.**.			2014	4	1	1		1	10		2	3	2	3	1		5542.56	5155.28				4835.56	5605.78						615	4	4	20	2	3	2	320	320	2	88	3	10	1			2	2	88	8	888
2019.**.**.			2014	4	1	1		1	10		2	3	2	3	1		5542.56	5155.28				4835.56	5605.78						615	4	4	20	2	3	2	320	320	2	88	3	10	2			2	2	88	8	888
2020.**.**.			2017	4	1	2		1	12		4	4	5	5	1		5992.68	5684.08			23466.51								704	4	4	20	3	2	1	18000	1500	2	88	3	20	1			1	2	88	8	888
2020.**.**.			2017	4	1	2		1	13		3	3	3	4	1		4532.23	4298.84			11831.72	10370.25	6478.89					24795.81	704	4	4	20	2	2	1	6600	550	2	88	3	10	1			3	2	88	8	888
2020.**.**.			2017	4	1	2		1	11		3	3	3	4	1		4532.23	4298.84				6913.5	6478.89						704	4	4	20	2	2	1	6600	550	2	88	3	10	1			3	2	88	8	888
2018.**.**.			2016	4	1	1		1	6	80	2	3			1		7531.26	4584.54				4584.54	5686.33						716	3	4	20	1	1	1	4000	333	2	88	3	20	1			3	2	88	8	888
2017.**.**.			2015	4	1	2		2	17		4	4			2	7	5905.21	6977.96				5691.02	7542.19						604	4	4	20	3	2	1	9000	750	2	88	3	20	1			3	2	88	8	888
2017.**.**.			2015	4	1	2		1	11		1	1			1		2200.05	2897.12				2713.62	3672.99						604	4	7	20	3	2	2	150	150	2	88	3	20	1			1	2	88	8	888
2017.**.**.			2015	4	1	2		1	10		4	4			1		2200.05	2897.12				2713.62	1836.5						604	3	4	20	2	2	1	12000	1000	2	88	3	20	1			2	2	88	8	888
2017.**.**.			2015	4	1	2		1	14		3	3			1		5003.47	6588.79				6171.46	4176.66						604	3	4	20	2	2	1	5000	417	2	88	3	20	1			2	2	88	8	888
2020.**.**.			2018	4	1	1		1	10		1	2	1	2	1		5845.71	6398.33			7874.54	7265.16	6153.14					8222.28	816	6	4	20	1	3	1	3612	301	2	88	3	20	1			1	2	88	8	888
2020.**.**.			2018	4	1	1		1	8		1	2	1	2	1		5845.71	5181.18			7017.61	6248.36	6212.43					7181.78	816	6	4	20	1	3	1	3612	301	2	88	3	20	1			1	2	88	8	888
2020.**.**.			2017	5	1	2		2	18		1	2	1	2	2	7	6493.52	14658.87			8803.45	19490.13	14420.21					9232.15	705	3	4	20	3	2	2	200	200	2	88	3	10	1			2	2	88	8	888
2020.**.**.			2018	5	1	1		1	11		1	1	1	1	1		7292.01	6221.66			7544.28	5980.79	7368.85					7877.44	817	5	7	20	1	1	2	160	160	2	88	5	10	1			2	2	88	8	888
2018.**.**.			2016	6	1	1		2	12		1	1			1		4800.34	4596.33											718	6	7	20	1	1	1	2180	182	2	88	3	20	1			3	2	88	8	888
2018.**.**.			2016	6	1	1		2	7		1	1			1		4800.34	2913.08											718	6	7	20	1	1	1	2180	182	2	88	3	20	1			1	2	88	8	888
2018.**.**.			2016	6	1	1		1	11		1	2			1		8268.64	8239.21				7781.13	7500.16						718	4	4	20	1	1	2	300	300	2	88	3	10	1			2	2	88	8	888
2018.**.**.			2016	6	1	1		1	9		1	2			1		8268.64	5748.83				5671.55	5785.11						718	4	4	20	1	1	2	300	300	2	88	3	10	1			2	2	88	8	888
2020.**.**.			2018	7	1	2		2	12		1	1	1	2	1		3965.19	7328.03		16491.65	6948.97	6200.13	3879.12				10869.83	7432.87	807	4	4	20	2	2	1	2400	200	2	88	3	20	1			3	2	88	8	888
2020.**.**.			2018	7	1	2		1	10		1	1	1	2	1		3965.19	5253.28			6562.76	4956.64	3418.75					6852.58	807	4	4	20	2	2	1	2400	200	2	88	3	20	1			2	2	88	8	888
2020.**.**.			2018	7	1	2		1	9		1	2	2	2	1		3965.19	3623.86			5198.75	3435.42	3451.69					5320.37	807	4	4	20	1	2	1	4000	333	2	88	3	20	1			2	1	2	8	888
2019.**.**.			2014	8	1	2		1	12		3	3	4	4	1		5033.72	4274.65				4380.86	5473.24						608	3	4	20	2	2	1	5000	417	2	88	3	20	1			2	2	88	8	888
2019.**.**.			2014	8	1	2		2	12		2	3	3	3	1		5704.88	6237.71				5936.54	6280.55						608	6	7	10	1	2	1	5745	479	2	88	3	10	2			1	2	88	8	888
2019.**.**.			2014	8	1	2		2	17		2	3	3	3	2	7	5704.88	5977.58				6368.81	9958.93						608	6	7	10	1	2	1	5745	479	2	88	3	10	2			2	2	88	8	888
2019.**.**.			2014	8	2	1		1	14		2	3	2	3	1		7857.14	6672.32				6838.1	8543.19						619	4	4	20	1	3	1	4000	333	2	88	3	10	1			2	2	88	8	888
2019.**.**.			2014	8	1	2		2	14		3	3	3	4	1		5252.88	5743.49				5466.18	5782.94						608	4	4	20	2	2	1	5000	417	2	88	3	10	1			3	2	88	8	888
2020.**.**.			2017	9	2	1		1	13		1	1	1	2	1		3261.09	4414.97			4070.2	4478.11	3343.18					4264.97	721	5	4	20	2	1	2	200	200	2	88	3	10	1			1	2	88	8	888
2020.**.**.			2017	9	2	1		1	11		1	1	1	2	1		3261.09	4414.97			4070.2	4478.11	3343.18					4264.97	721	5	4	20	2	1	2	200	200	2	88	3	10	1			1	2	88	8	888
2020.**.**.			2017	9	1	1		1	15		1	2	1	2	1	7	5784.44	8132.45			7219.62	8945.3	11162.21					10086.8	721	6	4	99	1	4	1	3260	272	2	88	3	30	2			1	2	88	8	888
2020.**.**.			2017	9	1	1		1	14		1	2	1	2	1		5784.44	7831.16			7219.62	7943.17	5930.05					10086.8	721	6	4	99	1	4	1	3260	272	2	88	3	30	2			2	2	88	8	888
2020.**.**.			2017	9	1	1		2	9		1	2	1	2	1		5784.44	4613.48				4758.38	4526.99						721	6	4	99	1	4	1	3260	272	2	88	3	30	2			1	2	88	8	888
2020.**.**.			2017	9	1	1		1	8		1	2	1	2	1		5784.44	5636.51			5658.59	5387.58	4893.65					5980.42	721	6	4	99	1	4	1	3260	272	2	88	3	30	2			1	1	1	8	888
2020.**.**.			2017	9	1	2		2	9		2	3	2	3	1		4827.24	3850.05			7989.29	3970.98	3777.88					7989.29	709	4	4	20	1	2	1	4600	383	2	88	3	20	1			3	2	88	8	888
2020.**.**.			2017	9	1	2		1	6	75	2	3	2	3	1		4827.24	4703.79			4722.22	4496.06	4083.86					4990.8	709	4	4	20	1	2	1	4600	383	2	88	3	20	1			2	2	88	8	888
2020.**.**.			2017	9	1	2		1	7		2	3	3	3	1		8411.36	8196.25			8228.35	7834.27	7116.03					8696.35	709	5	4	20	2	2	1	5200	433	2	88	3	20	1			2	2	88	8	888
2020.**.**.			2017	9	1	1		1	7		2	3	3	3	1		5272.89	5138.04			5158.17	4911.13	4460.88					5451.54	721	4	4	10	1	4	2	400	400	2	88	3	10	1			3	2	88	8	888
2020.**.**.			2017	9	1	1		2	18		1	2	2	2	3	7	5055.63	7145.88				9667.29	12715.86						721	4	7	20	1	1	1	3300	275	2	88	3	20	1			3	2	88	8	888
2018.**.**.			2016	9	1	1		1	8		1	1			1		5924	4773.02				5096.44	4468.74						721	5	4	20	1	3	2	135	135	2	88	3	20	1			2	1	6	8	888
2018.**.**.			2016	9	1	1		2	6	79	1	1			1		5924	6184.78				6049.73	4662.39						721	5	4	20	1	3	2	135	135	2	88	3	20	1			1	1	3	8	888
2018.**.**.			2016	9	2	2		1	13		2	3			1		4255.77	4054.23				4145.89	4162.06						709	3	4	20	3	2	1	5000	417	2	88	3	20	1			2	2	88	8	888
2018.**.**.			2016	9	1	2		1	17		2	2			2	7	4280.37	5790.96				9023.38	15088.73						709	4	4	20	2	2	1	4000	333	2	88	3	20	1			2	2	88	8	888
2018.**.**.			2016	9	1	2		1	10		2	2			1		4280.37	4077.66											709	4	4	20	2	2	1	4000	333	2	88	3	20	1			1	2	88	8	888
2018.**.**.			2016	9	1	1		1	12		3	3			1		6737.75	6418.68				6563.79	6589.38						721	4	4	20	1	1	1	6500	542	2	88	3	20	1			1	2	88	8	888
2018.**.**.			2016	9	1	1		2	8		3	3			1		6737.75	7034.36				6880.76	5302.85						721	4	4	20	1	1	1	6500	542	2	88	3	20	1			1	2	88	8	888
2018.**.**.			2016	9	2	1		1	11		2	3			1		7908.8	7534.26											721	3	4	20	2	3	2	350	350	2	88	3	20	1			3	2	88	8	888
2018.**.**.			2016	9	1	2		2	16		3	3			2	7	3937.51	6033.42				5689.45	6403.44						709	3	4	20	1	2	2	400	400	2	88	3	10	1			3	2	88	8	888
2018.**.**.			2016	9	1	2		2	8		2	2			1		5939.57	6201.04				6065.63	6232.87						709	4	4	20	3	2	1	4240	353	2	88	3	10	1			1	2	88	8	888
2017.**.**.			2015	8	1	2		1	10		2	3			1		5242.69	5385.61				5567.36	4368.09						608	4	4	20	2	2	1	4000	333	2	88	3	20	1			2	2	88	8	888
2017.**.**.			2015	8	1	1		1	15		2	2			2	7	6526.19	11116.23				10869.91	8999.76						619	4	4	20	3	1	1	3000	250	2	88	3	20	1			3	2	88	8	888
2017.**.**.			2015	8	1	1		2	13		1	2			1		6526.19	8747.73				7567.53	6608.59						619	4	4	20	3	1	1	3000	250	2	88	3	20	1			2	2	88	8	888
2017.**.**.			2015	8	1	2		1	13		2	3			1		5501.64	5651.63				5842.35	4583.85						608	3	4	20	2	2	2	350	350	2	88	3	20	1			3	2	88	8	888
2017.**.**.			2015	8	1	2		1	15		3	4			2	7	5579.13	9503.09				12390.01	10258.33						608	4	4	20	3	2	1	6500	542	2	88	3	20	1			1	2	88	8	888
2017.**.**.			2015	8	1	2		1	16		4	4			2	7	5561.53	9473.11				9263.2	7669.48						608	4	4	20	3	2	1	9000	750	2	88	3	20	2			2	2	88	8	888
2020.**.**.			2018	9	1	2		1	18		3	3	4	4	2	7	7039.59	8971.63		19579.01	8900.68	9334.48	11769.56				32682.52	9293.74	809	5	7	20	2	2	2	620	620	2	88	3	20	1			2	2	88	8	888
2020.**.**.			2018	9	1	2		1	9		2	2	2	3	1		5667.46	7570.29			9579.01								809	4	4	20	2	2	1	4500	375	2	88	3	20	1			2	2	88	8	888
2020.**.**.			2018	9	1	2		2	12		2	3	3	3	1		5369.18	6075.08				6554.82	6018.97						809	4	4	20	2	2	1	5700	475	2	88	3	20	1			2	2	88	8	888
2020.**.**.			2018	9	2	1		1	9		3	3	3	3	1		4258.07	5687.7			4797.93	6058.23	4247.42					4910.17	821	3	4	20	3	1	1	5000	417	2	88	3	20	1			3	2	88	8	888
2020.**.**.			2018	9	2	2		2	15		3	3	4	4	2	7	6076.95	6458.13		20014.93	8135.71								809	4	4	20	2	2	1	7000	583	2	88	3	20	1			1	2	88	8	888
2020.**.**.			2018	9	2	2		1	12		3	3	3	4	1		6076.95	6149.64		15598.4	11525.32	12180	12007.81				34994.43	12034.29	809	4	4	20	2	2	1	7000	583	2	88	3	20	1			2	2	88	8	888
2020.**.**.			2018	9	1	2		1	8		4	4	5	5	1		5992.41	8004.33			6752.15	8525.79	5977.42					6910.11	809	4	4	20	3	2	2	1000	1000	2	88	3	20	1			2	2	88	8	888
2018.**.**.			2016	10	2	1		2	7		2	3			1		6907.84	3824.87				4288.46	5603.47						722	6	7	20	2	5	1	6600	550	2	88	5	10	1			4	2	88	8	888
2018.**.**.			2016	10	2	1		2	5	71	2	3			1		6907.84	3824.87				4288.46	5603.47						722	6	7	20	2	5	1	6600	550	2	88	5	10	1			1	2	88	8	888
2018.**.**.			2016	10	1	1		2	9		1	2			1		4001.78	2215.79				2484.35	3246.15						722	5	4	20	1	1	1	3000	250	2	88	3	20	1			3	2	88	8	888
2018.**.**.			2016	10	1	1		2	7		1	2			1		4001.78	2215.79				2484.35	3246.15						722	5	4	20	1	1	1	3000	250	2	88	3	20	1			2	2	88	8	888
2020.**.**.			2018	10	1	2		1	6	79	4	4	5	4	1		1943	1225.46			1945.23	1222.4	1722.04					1990.74	810	3	4	20	1	2	1	7000	583	2	88	3	20	1			1	2	88	8	888
2019.**.**.			2014	10	1	2		2	12		2	3	3	3	1		6096.22	7360.06				6682.44	6273.06						610	4	4	20	2	2	1	4500	375	2	88	3	20	1			2	1	3	8	888
2019.**.**.			2014	10	1	2		2	16		3	3	3	3	2	7	6096.22	10149.09				10141.69	9947.06						610	4	4	20	2	2	1	4500	375	2	88	3	20	1			3	2	88	8	888
2019.**.**.			2014	11	1	2		2	10		2	3	2	3	1		10301.47	12437.13				11292.07	14133.74						606	4	4	20	2	2	1	4000	333	2	88	3	20	1			2	2	88	8	888
2020.**.**.			2017	12	1	2		2	13		4	4	5	5	1		10782.35	9880.16				11429.62	14170.37						706	5	6	20	2	2	2	1300	1300	2	88	3	10	1			3	2	88	8	888
2018.**.**.			2016	12	1	1		1	16		2	2			2	7	1355.6	2475.28				3361.43	2216.06						724	4	4	20	2	3	1	4000	333	2	88	3	10	1			3	2	88	8	888
2018.**.**.			2016	12	1	1		2	14		2	2			1		1355.6	1297.99				1296.35	1300.18						724	4	4	20	2	3	1	4000	333	2	88	3	10	1			4	2	88	8	888
2017.**.**.			2015	11	2	2		2	11		1	2			1		4358.74	3649.24				3428.25	4448.58						606	5	4	20	2	2	1	3000	250	2	88	3	20	1			3	2	88	8	888
2020.**.**.			2017	13	1	1		1	12		1	1	1	2	1		3630.19	2840.23			4000.4	3864.32	4928.77					4191.83	725	3	4	10	1	1	2	154	154	2	88	3	30	1			3	1	10	8	888
2018.**.**.			2016	13	1	2		2	7		2	3			1		9609.21	9116.52				9424.1	6731.13						712	3	4	20	1	2	2	350	350	2	88	3	20	1			2	2	88	8	888
2018.**.**.			2016	13	1	1		2	11		2	2			1		4896.98	4714.87				4995	4507.13						725	5	4	20	1	1	1	4740	395	2	88	3	30	1			3	2	88	8	888
2018.**.**.			2016	13	1	1		1	10		2	2			1		4896.98	4866.64				5303.86	4262.5						725	5	4	20	1	1	1	4740	395	2	88	3	30	1			2	2	88	8	888
2020.**.**.			2018	13	2	1		2	12		2	3	3	4	1		3131.83	3937.3			3430.86								825	5	4	20	1	4	2	550	550	2	88	3	10	1			4	2	88	8	888
2020.**.**.			2018	13	2	1		1	9		3	3	3	4	1		3131.83	3665.57			2887.58								825	5	4	20	1	4	2	550	550	2	88	3	10	1			1	2	88	8	888
2020.**.**.			2018	13	2	1		2	8		3	3	3	4	1		3131.83	2513.78			2496.78								825	5	4	20	1	4	2	550	550	2	88	3	10	1			1	2	88	8	888
2020.**.**.			2017	14	2	1		2	12		2	3	2	3	1		4556.11	4498.9			6588.64	4224.21	3980.13					6909.49	717	4	4	20	2	1	1	4600	383	2	88	3	10	1			2	2	88	8	888
2020.**.**.			2017	14	2	1		1	9		2	3	2	3	1		4556.11	3889.4			3935.16	3706.83	3403.2					4158.97	717	4	4	20	2	1	1	4600	383	2	88	3	10	1			3	2	88	8	888
2020.**.**.			2017	14	1	2		2	8		2	2	2	3	1		8798.78	6149.82			8035.85	6031.52	6079.83					8035.85	712	4	4	20	1	2	1	4000	333	2	88	3	20	1			3	2	88	8	888
2018.**.**.			2016	14	1	1		1	11		3	3			1		2639.89	2623.54				2859.24	2297.85						717	4	4	20	1	1	2	500	500	2	88	3	10	1			2	2	88	8	888
2018.**.**.			2016	14	1	1		1	9		3	3			1		2639.89	2102.36				1993.33	1772.41						717	4	4	20	1	1	2	500	500	2	88	3	10	1			2	2	88	8	888
2017.**.**.			2015	13	1	2		1	15		3	3			1	7	6673.77	6815.56				7492.28	9613.88						611	4	4	20	1	2	1	6000	500	2	88	3	20	1			2	2	88	8	888
2020.**.**.			2018	14	1	2		1	10		3	3	3	4	1		7879.58	6722.98			24456.51	6462.7	6370.09					25536.54	812	4	4	20	1	2	2	550	550	2	88	3	20	1			1	2	88	8	888
2020.**.**.			2018	14	1	2		2	8		3	3	4	4	1		7879.58	6324.59				6720.79	5656.86						812	4	4	20	1	2	2	550	550	2	88	3	20	1			2	2	88	8	888
2018.**.**.			2016	15	2	2		1	6	79	1	2			1		4566.32	3625.34				3537.09	3550.24						710	3	4	20	1	2	1	3100	258	2	88	3	20	1			3	2	88	8	888
2018.**.**.			2016	15	1	1		2	13		4	4			1		5291.65	6433.02				6052.11	5639.96						726	6	4	20	2	1	1	15000	1250	2	88	3	20	1			2	2	88	8	888
2018.**.**.			2016	15	1	1		2	11		4	4			1		5291.65	6433.02				6052.11	5639.96						726	6	4	20	2	1	1	15000	1250	2	88	3	20	1			2	2	88	8	888
2018.**.**.			2016	15	1	1		1	10		4	4			1		5291.65	6498.04				5557.99	5333.85						726	6	4	20	2	1	1	15000	1250	2	88	3	20	1			1	2	88	8	888
2018.**.**.			2016	15	1	1		2	9		4	4			1		5291.65	2929.98				3285.1	4292.45						726	6	4	20	2	1	1	15000	1250	2	88	3	20	1			2	2	88	8	888
2018.**.**.			2016	15	1	1		2	6	83	4	4			1		5291.65	2929.98				3285.1	4292.45						726	6	4	20	2	1	1	15000	1250	2	88	3	20	1			1	2	88	8	888
2020.**.**.			2018	15	1	2		1	7		3	3	4	4	1		4149.9	2617.35				2610.82	3677.97						810	4	4	20	2	2	1	6200	517	2	88	3	20	1			3	2	88	8	888
2019.**.**.			2014	15	2	2		2	17		4	4	5	5	2	7	7371.63	19009.01				19023.03	13305.08						607	4	4	20	2	2	1	8000	667	2	88	3	20	1			2	2	88	8	888
2020.**.**.			2017	16	1	1		1	15		1	2	2	3	2	7	9239.24	18637.04			11205.95	21606.55	17325.45					11742.19	719	4	4	20	1	5	1	3600	300	2	88	3	10	9			2	2	88	8	888
2020.**.**.			2017	16	1	1		2	13		1	2	2	3	1		9239.24	8861.59			22058.06	8968.01	8883.36					23132.23	719	4	4	20	1	5	1	3600	300	2	88	3	10	9			3	2	88	8	888
2020.**.**.			2017	16	2	2		1	14		3	3	4	4	1		5494.36	6203.28			6663.91								707	3	4	20	2	1	1	6200	517	2	88	3	20	1			3	2	88	8	888
2018.**.**.			2016	16	2	2		2	8		4	4			1		4182.84	4345.12				3566.49	3132.01						707	4	4	10	1	2	1	8400	700	2	88	3	20	1			1	2	88	8	888
2017.**.**.			2015	15	1	1		1	14		3	3			1		4913.28	3500.52				2917.18	4336.26						618	3	4	20	2	3	1	5000	417	2	88	3	10	1			2	2	88	8	888
2017.**.**.			2015	15	2	1		2	18		1	1			3	7	6693.31	6746.03				5410.9	9038.35						618	3	4	20	3	1	1	384	32	2	88	3	20	1			2	2	88	8	888
2020.**.**.			2018	16	2	1		1	12		1	2	1	2	1		1556.95	2062.72			1717.93	1946.24	1342.38					1793.79	819	4	4	10	3	1	1	3600	300	2	88	3	10	1			2	2	88	8	888
2020.**.**.			2018	16	1	1		1	6	74	2	2	2	3	1		6657.42	6084.33			6546.39	5767.95	8692.9					6699.53	819	4	4	20	1	3	1	4200	350	2	88	3	20	1			2	2	88	8	888
2020.**.**.			2018	16	2	2		2	18		3	4	4	4	2	7	10674.8	20994.35											807	3	4	20	1	2	1	6790	566	2	88	3	20	1			1	2	88	8	888
2017.**.**.			2015	16	1	1		1	10		4	4			1		7202.59	7038.07				6419.29	6268.77						625	4	4	20	3	1	1	10000	833	2	88	3	20	1			2	2	88	8	888
2020.**.**.			2018	17	2	1		1	10		3	4	4	4	1		1802.94	1538.29			1865.31	1478.74	1700.47					1947.68	827	6	7	20	2	1	1	9560	797	2	88	5	20	1			2	2	88	8	888
2020.**.**.			2018	17	1	2		1	7		3	3	3	4	1		1105.91	1294.38				1303.22	902.66						812	4	7	20	2	2	2	500	500	2	88	3	20	1			3	2	88	8	888
[truncated: 1,015 more columns]
