# Supplementary material for: Effect of parental smoking on their children’s urine cotinine level in Korea: A population-based study
Source: PLoS One. 2021 Apr 15;16(4):e0248013. doi: 10.1371/journal.pone.0248013 (PMC8049314; doi:10.1371/journal.pone.0248013)
Supplement: S2 Data — (ZIP) [file pone.0248013.s005.zip]

Archive with 2 entries (2 files):
- ID_Removed2_Data_P smoking and Childern_UC/210102_data_variables_explanation.txt
- ID_Removed2_Data_P smoking and Childern_UC/Data_ID_Removed_SH_smoking_and Children_UC_Korea1.csv
