# Supplementary material for: Effect of parental smoking on their children’s urine cotinine level in Korea: A population-based study
Source: PLoS One. 2021 Apr 15;16(4):e0248013. doi: 10.1371/journal.pone.0248013 (PMC8049314; doi:10.1371/journal.pone.0248013)
Supplement: S2 Data — (ZIP) [file pone.0248013.s005.zip › ID_Removed2_Data_P smoking and Childern_UC/210102_data_variables_explanation.txt]

Data set: 1694 non-smoking children

ID: ID of each participants(children) 
sex: sex(1=boy, 2=girl)
age: age(year)
apt_t: house type(1=other type, 2=apartment)
household income: (1=1Q, 2=2Q, 3=3Q, 4=4Q)
bs: smoking pattern of parents, (1=both non-smoker parents, 2=Mother only smoker, 3=Father only smoker, 4=Both smoker parents)
he_ucot=urinary cotinine
he_ucrea=urinary creatinine

ID_M: ID of Mother
bs3_1mo: Mother's current smoking status (1=daily, 2=occasionally, 3= ex-smoker, 8= n/a(never smoker), 9= Don't know or no-response)
bs3_2mo2: Mother's number of cigarettes per day
bs3_3mo: Mother's number of smoking days in the last month 
bs6_2mo: Mother's smoking period of past smokers (month)
he_ucotmo: Mother's creatinine-corrected cotinine
bs9_1mo: Mother's response whether smoking occurs in the home

ID_f: ID of Father
bs3_1fa: Father's current smoking status (1=daily, 2=occasionally, 3= ex-smoker, 8= n/a(never smoker), 9= Don't know or no-response)
bs3_2fa2: Father's number of cigarettes per day
bs3_3fa: Father's number of smoking days in the last month 
bs6_2fa: Father's smoking period of past smokers (month)
he_ucotfa: Father's creatinine-corrected cotinine, 
sm_presntfa: Father's  creatinine-corrected cotinine
bs9_1fa: Father's response whether smoking occurs in the home
